# Supplementary material for: Deep generative neural network for accurate drug response imputation
Source: Nat Commun. 2021 Mar 19;12:1740. doi: 10.1038/s41467-021-21997-5 (PMC7979803; doi:10.1038/s41467-021-21997-5)
Supplement: Supplementary file 3 — Source Data [file 41467_2021_21997_MOESM3_ESM.zip]

Archive with 4 entries (4 files):
- Figure6E.source.txt
- __MACOSX/._Figure6E.source.txt
- Figure7A.source.txt
- __MACOSX/._Figure7A.source.txt
