# Supplementary material for: Deep generative neural network for accurate drug response imputation
Source: Nat Commun. 2021 Mar 19;12:1740. doi: 10.1038/s41467-021-21997-5 (PMC7979803; doi:10.1038/s41467-021-21997-5)
Supplement: Supplementary file 3 — Source Data [file 41467_2021_21997_MOESM3_ESM.zip › Figure6E.source.txt]

cancer	drug	p	FC
ACC	X.5Z..7.Oxozeaenol	0.000313877680690273	3.18937403400309
ACC	X5.Fluorouracil	0.00293731972490704	3.69428491775857
ACC	A.443654	0.003564486107436	1.94887975334018
ACC	A.770041	0.112396557718866	0.595529604284439
ACC	Afatinib	0.126513243500192	0.485642208447456
ACC	AICA.Ribonucleotide	0.45928148584131	1.00044753853804
ACC	AKT.inhibitor.VIII	0.0504880593837544	0.951940078585462
ACC	Alectinib	0.0246041307058227	2.71240199572345
ACC	Amuvatinib	0.730852965288652	0.815689682414283
ACC	AR.42	0.0114946309359053	0.320177003293084
ACC	AS601245	0.00126281069024533	2.41176602924634
ACC	AS605240	0.816592972165031	1.01226932668329
ACC	AT.7519	0.0172102676387542	1.64831178853946
ACC	Avagacestat	0.0656307182978808	2.73943661971831
ACC	Axitinib	0.833355472108217	0.751358906662525
ACC	AZ628	0.289766652552355	0.656150703586019
ACC	AZD6482	0.112287644466914	0.603459072610705
ACC	AZD7762	0.0631656613625808	0.987394680323806
ACC	AZD8055	0.260721311588264	0.664353958143767
ACC	BAY.61.3606	0.0644689479083445	1.24005801687764
ACC	Belinostat	0.764999442460235	1.69400818394388
ACC	Bexarotene	0.0523277494620175	2.05904791929382
ACC	BI.2536	0.000728694966881077	5.48647787610619
ACC	Bicalutamide	0.302257305855526	1.31351520572451
ACC	BIX02189	0.236009849388685	2.39493159901323
ACC	Bleomycin	0.00191208141454264	3.47227162489895
ACC	Bleomycin..50.uM.	0.00947925929869982	1.05353603225265
ACC	BMS.345541	0.113463241019168	1.33729087965461
ACC	BMS.509744	0.744253324884931	0.999792840570103
ACC	BMS.536924	0.917004544488436	1.74894518927445
ACC	BMS.754807	0.00711917521917335	2.96537602382725
ACC	Bortezomib	0.389730479765166	0.658334595003785
ACC	Bosutinib	0.128268143463334	0.647441509433962
ACC	Bryostatin.1	0.443144036567194	0.442122117847993
ACC	BX.912	0.687640235264659	0.926553350683149
ACC	BX795	0.116048018792574	0.461544517606642
ACC	Cabozantinib	0.259569662397256	1.94284541161979
ACC	CAY10603	0.705344170637107	1.11222089653997
ACC	CCT.018159	0.00675592653722528	2.83191411935953
ACC	CCT007093	0.894978421846756	0.760579168612798
ACC	Cetuximab	0.00103804841076881	0.394989473684211
ACC	CGP.082996	0.140149845269545	0.597640666865138
ACC	CGP.60474	0.938119663352335	1.76008893280632
ACC	CHIR.99021	0.279956806511498	0.702015016855654
ACC	CI.1040	0.532579959252888	0.664353958143767
ACC	Cisplatin	0.0600263159431646	2.72859185132237
ACC	CMK	0.870647255501039	1.49066517607602
ACC	CP466722	0.272108423032909	0.640937170408317
ACC	CP724714	0.120771426377581	2.28803296703297
ACC	Crizotinib	0.625601331009462	0.900250403877221
ACC	CUDC.101	0.234190932351816	1.03346147417683
ACC	CX.5461	0.0322066593745943	1.2496563876652
ACC	Cyclopamine	0.44863773873593	0.611956359288597
ACC	Cytarabine	0.357834251880964	1.97927611168563
ACC	Dabrafenib	0.0118536984612391	1.32192149130669
ACC	Dacinostat	0.00258498538344451	1.92582855973813
ACC	Dactolisib	0.029242846426505	0.42196519524618
ACC	Daporinad	0.0378081118323905	1.653641104887
ACC	Dasatinib	0.186288993413028	0.641478300180832
ACC	DMOG	0.123288818045757	0.472321941412981
ACC	Docetaxel	0.00921922585836836	1.02416208104052
ACC	Doramapimod	0.0781758675184154	3.22916774695359
ACC	Doxorubicin	0.00139660887063124	2.44697690217391
ACC	EHT.1864	0.044723141489899	1.79572879330944
ACC	Elesclomol	0.00889419810192152	2.81513062409289
ACC	Embelin	0.0490261717405272	0.91273095623987
ACC	Entinostat	0.709269366875812	0.742184353214562
ACC	Enzastaurin	0.692338637740081	2.30767703507611
ACC	Epothilone.B	0.000800699295158201	4.07832497788263
ACC	Erlotinib	0.225653850147638	1.14713769984528
ACC	Etoposide	0.000127215705485056	3.1783234764721
ACC	Fedratinib	0.366010751171018	0.64472850678733
ACC	FH535	0.103323025938995	1.34501712020184
ACC	FMK	0.131990422709676	1.15490010334137
ACC	Foretinib	0.590029709601135	0.785002350728726
ACC	FR.180204	0.0109676405096022	2.77084733557369
ACC	FTI.277	0.0106245274610854	1.39196574968118
ACC	Gefitinib	0.173950763039272	1.34501712020184
ACC	Gemcitabine	0.000882522697776361	3.28901832460733
ACC	Genentech.Cpd.10	0.322623068668457	2.51629587155963
ACC	GNF.2	0.00309922047465957	3.50182728749323
ACC	GSK1070916	0.00248204409478044	1.84056281407035
ACC	GSK1904529A	0.11193928507169	1.10392923966661
ACC	GSK269962A	0.0578263888251938	0.435376420454545
ACC	GSK319347A	0.944201075283588	0.771007025761124
ACC	GSK429286A	0.916500999608125	0.773332291829402
ACC	GSK650394	0.00728646620862701	2.21202079272255
ACC	GSK690693	0.123691508728816	2.20643660752921
ACC	GW.2580	0.00470730467933524	2.03390840652447
ACC	GW441756	0.00263569622303564	3.98627764842841
ACC	GW843682X	0.00363165054587481	4.08870348493798
ACC	HG.5.113.01	0.0101728894987965	3.57424035039693
ACC	HG.5.88.01	0.498998325417967	0.652879818594104
ACC	HG6.64.1	0.105843023058431	0.596057134355007
ACC	I.BET.762	0.857435624407408	1.74154527559055
ACC	ICL1100013	0.0849533432871257	2.14688836612489
ACC	Idelalisib	0.197100068615835	0.619959556620731
ACC	Imatinib	0.000231771118364816	4.75797218628719
ACC	IOX2	0.148602293952056	0.609828230022405
ACC	IPA.3	0.105102469495065	1.43752761413844
ACC	Ispinesib.Mesylate	0.000285736294038356	4.4746261682243
ACC	JNK.Inhibitor.VIII	0.000351770194025756	3.21478272115882
ACC	JNK.9L	0.000367265903535988	3.25490757615204
ACC	JQ1	0.494729031589429	0.700896139705882
ACC	JQ12	0.028396765085359	2.69630419331912
ACC	JW.7.24.1	0.533817033302804	0.675349863097049
ACC	JW.7.52.1	0.000415118463744139	4.20277611044418
ACC	KIN001.236	0.383629074891428	1.8823296836983
ACC	KIN001.244	0.71616557329203	1.12193746796515
ACC	KIN001.260	0.563067840514537	1.78347567030784
ACC	KIN001.266	0.0525474282349493	1.2704799008323
ACC	KIN001.270	0.67456100895481	0.813311226906679
ACC	KU.55933	0.73481487498975	1.05084774215209
ACC	Lapatinib	0.00667348722240532	0.378638268156425
ACC	Lenalidomide	0.0157767533731173	1.34811541929666
ACC	Lestaurtinib	0.367624907807592	1.9408372665709
ACC	LFM.A13	0.325617844468448	2.44575503735567
ACC	Linifanib	0.0455645221348063	1.62009587727709
ACC	Linsitinib	0.0475201600884465	2.09616769002753
ACC	Luminespib	0.00531836992483914	2.35566562778272
ACC	Masitinib	0.340312102113308	0.637153822998194
ACC	Methotrexate	0.797354775355585	0.794979572595852
ACC	MG.132	0.0969453785079187	1.79195185037803
ACC	Midostaurin	0.0657425521835665	2.72994518589133
ACC	Mitomycin.C	0.000272932256705841	3.30211175236097
ACC	MK.2206	0.0176516099014069	2.97861940298507
ACC	Motesanib	0.00296834190688434	3.32185526315789
ACC	MPS.1.IN.1	0.0493528378436724	1.21880356830506
ACC	Navitoclax	0.987662812204547	1.07789420314348
ACC	NG.25	0.854334415276676	0.868175264338353
ACC	Nilotinib	0.580759103345537	1.08266497461929
ACC	NPK76.II.72.1	0.648632707371812	1.16482216850829
ACC	NSC.207895	0.000322969343934576	4.51415596617601
ACC	NSC.87877	0.575964518903175	0.575077651235025
ACC	NU7441	0.147735180419201	0.659427532939573
ACC	Nutlin.3a....	0.586486965600772	0.909603238866397
ACC	NVP.BHG712	0.739349090076354	0.675349863097049
ACC	NVP.TAE684	0.0943454127105011	2.10258638965444
ACC	Obatoclax.Mesylate	0.000442822534829575	4.23512209828158
ACC	Olaparib	0.00545511462718773	2.98748131539611
ACC	Omipalisib	0.00840928220478664	1.90003052503053
ACC	OSI.027	0.0449105641659415	1.46271060914645
ACC	OSI.930	0.133130510277161	1.20427052466446
ACC	OSU.03012	0.0111287281051414	1.23564278187566
ACC	PAC.1	0.0509398881038071	3.14229294478528
ACC	Paclitaxel	0.678879197832111	0.990649801587302
ACC	Palbociclib	0.352766005284053	0.871236171236171
ACC	Parthenolide	0.00106040459903762	3.25490757615204
ACC	Pazopanib	0.544768189444624	0.528261821366025
ACC	PD0325901	0.632142929890905	0.705375766871166
ACC	PD173074	0.455356944694461	1.01688581890812
ACC	Pelitinib	0.0514688569408594	0.578731122297898
ACC	Pevonedistat	0.00453778687825251	3.01870773854245
ACC	PF.4708671	0.15912682160276	1.69853715623171
ACC	PF.562271	0.00202265774931627	3.06389099167298
ACC	PFI.1	0.410827406295587	0.656696428571429
ACC	PFI.3	0.0732938701913971	1.59742415569548
ACC	PHA.665752	0.00707706528436308	0.399690794096978
ACC	PHA.793887	0.0455065108939186	1.24300668543279
ACC	Phenformin	0.0173430250461524	3.07605562579014
ACC	PI.103	0.399837178266589	0.693083154998471
ACC	Pictilisib	0.129420162419147	2.60937718684395
ACC	PIK.93	0.359505448662491	1.62360391479562
ACC	Piperlongumine	0.00176638369128708	3.11284660391758
ACC	PLX.4720	0.154960681096729	1.44156992813709
ACC	Ponatinib	0.762797163548653	0.695312022025084
ACC	Pyrimethamine	0.622089096825058	1.12332934541104
ACC	QL.VIII.58	0.00357906135671808	3.17202671461598
ACC	QL.X.138	0.83985112517968	0.526739606126915
ACC	QL.XI.92	0.462080219192067	0.700896139705882
ACC	QL.XII.47	0.0558699524435416	1.55871169125993
ACC	QL.XII.61	0.309247347141395	1.11429911323329
ACC	QS11	0.261134359471477	1.81089692369157
ACC	Quizartinib	0.0696614490458849	1.4881843575419
ACC	Rapamycin	0.000778761778355339	0.282476603824766
ACC	Refametinib	0.673409596697227	0.749060996430234
ACC	RO.3306	0.00559988678158788	2.3829715820094
ACC	rTRAIL	0.0122648306973248	1.03746026434666
ACC	Rucaparib	0.00325250415963087	4.62085451080051
ACC	Ruxolitinib	0.139668428424735	0.610891976692066
ACC	S.Trityl.L.cysteine	0.00164094400447763	3.00528485757121
ACC	Salubrinal	0.0118174794461949	3.42417758759027
ACC	Saracatinib	0.861956359719076	0.694197247706422
ACC	SB216763	0.0252681970077685	3.4292960385439
ACC	SB505124	0.00387183357845112	2.23109782608696
ACC	SB52334	0.416907057963275	1.09224050203528
ACC	SB590885	0.0972594524043806	2.27769247642027
ACC	Seliciclib	0.0996165972841358	1.46679948109711
ACC	Selisistat	0.00012314473825585	3.33674492218412
ACC	Selumetinib	0.724521830769224	0.68863358778626
ACC	Sepantronium.bromide	0.32932172652558	1.27646745876929
ACC	Serdemetan	0.180951264326235	0.62531503150315
ACC	SGC0946	0.00612979499734713	2.95365370324498
ACC	Shikonin	0.214638821064749	0.498068576388889
ACC	SL0101	0.0175471458173092	1.359773960217
ACC	SN.38	0.636926384719774	0.786173381407744
ACC	SNX.2112	0.0798874079998987	1.77971819805517
ACC	Sorafenib	0.992595413941924	0.705936493327197
ACC	STF.62247	0.141299155724366	1.2122511351729
ACC	Sunitinib	0.311842119398004	1.92582855973813
ACC	T0901317	0.00102384202677954	4.39228280961183
ACC	TAK.715	0.107391301501745	2.32630064201904
ACC	Talazoparib	0.0566734738703493	2.03078369905956
ACC	Tamoxifen	0.00023057924421283	4.37198156682028
ACC	Tanespimycin	0.133674934128346	0.95130135865117
ACC	Temozolomide	0.407609604591879	0.846885454835112
ACC	Temsirolimus	0.256076541471439	1.90793925805137
ACC	TGX221	4.14963599174728e-05	0.243066720257235
ACC	Thapsigargin	0.0224165251079291	1.358215835141
ACC	THZ.2.102.1	0.00713558638400033	4.48852996254682
ACC	THZ.2.49	0.01870147587187	1.98846871114795
ACC	Tipifarnib	0.0414191907139134	2.31697237569061
ACC	Tivozanib	0.0156856717949976	1.54934868793657
ACC	TL.1.85	0.0582669109028423	0.554860294117647
ACC	TL.2.105	0.160466648628396	0.925922914295007
ACC	Tozasertib	0.000806347546575702	4.31174588665448
ACC	TPCA.1	0.390376477893625	0.643644451145959
ACC	Trametinib	0.135255873389588	0.919001623376623
ACC	Tretinoin	0.47660494972501	0.674247262773723
ACC	Tubastatin.A	0.45604155593392	0.790277777777778
ACC	TW.37	0.136073103213963	0.913357108121251
ACC	UNC0638	0.265348424033907	0.906480582524272
ACC	UNC1215	0.000945129556464972	3.47573469937989
ACC	Veliparib	0.0138598140707885	3.27435361713241
ACC	Vinblastine	0.96772745609562	0.76231308411215
ACC	Vinorelbine	0.000368913668482707	4.13473543400713
ACC	Vismodegib	0.00012640162970344	4.09911268855368
ACC	VNLG.124	0.253742806555936	0.647441509433962
ACC	Vorinostat	0.111223875045429	1.53242429941696
ACC	VX.11e	0.671164008931489	0.656696428571429
ACC	VX.702	0.30989399995383	1.13030303030303
ACC	Wee1.Inhibitor	0.00836014388273166	1.35665883628478
ACC	WH.4.023	0.257912858257528	1.38406983087834
ACC	WHI.P97	0.0391559369722189	3.34338526538157
ACC	WZ.1.84	0.0408483645809225	0.477243313201035
ACC	WZ3105	0.0215711201125646	2.41901329128182
ACC	XAV939	0.482411695125171	0.677557077625571
ACC	XMD11.85h	0.282703919507924	0.651246600181324
ACC	XMD13.2	0.00105230485890931	1.93182097501024
ACC	XMD14.99	0.0599126502592508	2.20086449103091
ACC	XMD15.27	0.901267299263488	0.904609412906356
ACC	XMD8.85	0.111533701429913	1.28021831735889
ACC	XMD8.92	0.122635088570719	0.60134108180599
ACC	Y.39983	0.94675942816147	0.735333230245864
ACC	YK.4.279	0.0032799362614189	3.46708400646204
ACC	YM201636	0.00302241256875007	3.33177385345282
ACC	Z.LLNle.CHO	0.481460832559701	0.992605459057072
ACC	ZG.10	0.000470815871375143	4.08454840613932
ACC	Zibotentan	0.0221676927015892	3.67029166666667
ACC	ZM447439	0.377844584589292	0.843259589368136
ACC	ZSTK474	0.894864329121063	1.00438028870085
BLCA	X.5Z..7.Oxozeaenol	0.279351776723256	1.01986619404527
BLCA	X5.Fluorouracil	0.703860215655677	0.945007179070944
BLCA	A.443654	0.0249715958768937	1.10533562635429
BLCA	A.770041	0.622453545464192	0.95820577009966
BLCA	Afatinib	0.66589908136082	0.93473734831552
BLCA	AICA.Ribonucleotide	0.0165701437668875	1.20330681244604
BLCA	AKT.inhibitor.VIII	0.0400487760135627	1.16355568290501
BLCA	Alectinib	0.00422934165631075	1.20580340489236
BLCA	Amuvatinib	9.12547412454218e-06	1.36502110188471
BLCA	AR.42	0.895111853477845	0.931022690968723
BLCA	AS601245	0.130638771451568	1.03127321101103
BLCA	AS605240	0.00104170235890375	1.48739815666232
BLCA	AT.7519	0.747524116867857	1.00089643646967
BLCA	Avagacestat	0.634092063709763	0.934555094053825
BLCA	Axitinib	0.518127281741827	0.932260132488069
BLCA	AZ628	0.510223796177933	1.14798596542393
BLCA	AZD6482	0.046853593052519	0.782060887087198
BLCA	AZD7762	0.718290014669632	0.937765231253542
BLCA	AZD8055	0.11454986923016	1.27533721930198
BLCA	BAY.61.3606	0.457562115515505	0.978188294753014
BLCA	Belinostat	0.606036272539588	0.924375664907087
BLCA	Bexarotene	0.610048944499197	0.911869144358117
BLCA	BI.2536	0.206319812591695	1.0239027777245
BLCA	Bicalutamide	0.237056418893008	0.844793410331298
BLCA	BIX02189	0.912153367503162	1.02718368871928
BLCA	Bleomycin	0.198152833148919	0.960974268183484
BLCA	Bleomycin..50.uM.	0.445883365632962	0.865546361254674
BLCA	BMS.345541	0.00951430642880624	1.1509851528096
BLCA	BMS.509744	0.0444167693738956	0.818278450418021
BLCA	BMS.536924	0.348873033216183	0.842984184689793
BLCA	BMS.754807	0.760739987368258	0.88414245597194
BLCA	Bortezomib	0.278548188885385	1.06927362588329
BLCA	Bosutinib	0.0564265878164236	1.14402071672412
BLCA	Bryostatin.1	0.627498896949261	0.993673841216423
BLCA	BX.912	0.436664671436861	1.15281109949035
BLCA	BX795	0.0187606254844018	0.762256807329888
BLCA	Cabozantinib	0.661072832088517	0.940797766135328
BLCA	CAY10603	0.29331962222431	1.08622272539025
BLCA	CCT.018159	0.212528735083935	1.03590780471888
BLCA	CCT007093	0.626428153616025	0.926153270565925
BLCA	Cetuximab	0.0764809055170256	0.827398079613787
BLCA	CGP.082996	0.508378655285762	1.07575482753582
BLCA	CGP.60474	0.652604476105878	0.988161599604283
BLCA	CHIR.99021	0.0332925227688461	0.853655257998918
BLCA	CI.1040	0.00385919889568775	0.894793013878775
BLCA	Cisplatin	0.234101313426631	1.00225357523345
BLCA	CMK	0.588800718483843	0.963894600204861
BLCA	CP466722	0.695279579446583	1.06876693001003
BLCA	CP724714	0.00221669565693495	1.22470659613207
BLCA	Crizotinib	0.201835842768174	1.15305468013887
BLCA	CUDC.101	0.00150054164532812	1.16943977627966
BLCA	CX.5461	0.95175232384979	0.915944891157039
BLCA	Cyclopamine	0.674835692731244	0.971529885959411
BLCA	Cytarabine	0.347687533376658	0.822540346527986
BLCA	Dabrafenib	0.0416911080323963	0.874716096080646
BLCA	Dacinostat	2.43255602961373e-05	1.25534095391373
BLCA	Dactolisib	0.18946253310145	0.878750370595996
BLCA	Daporinad	0.559086593939199	0.986439797210133
BLCA	Dasatinib	0.143383238711599	0.802482556078449
BLCA	DMOG	0.0260264921048219	0.735086363297592
BLCA	Docetaxel	0.179177720052583	0.851208951783251
BLCA	Doramapimod	0.681859546619716	1.01868721008268
BLCA	Doxorubicin	0.0787584141690496	1.00757789023954
BLCA	EHT.1864	0.0535380218635331	1.34009899476634
BLCA	Elesclomol	0.456827681131481	0.84841696382882
BLCA	Embelin	0.726739763243845	1.0199803258903
BLCA	Entinostat	0.102597633207714	0.844514957337931
BLCA	Enzastaurin	0.690333307580189	0.959275798144421
BLCA	Epothilone.B	0.372259084760723	0.99686813286388
BLCA	Erlotinib	0.269285552988659	1.00531049803346
BLCA	Etoposide	0.388066354604973	0.949886656491881
BLCA	Fedratinib	0.288000289535533	0.899585102576347
BLCA	FH535	0.135454360513576	0.991497128677603
BLCA	FMK	0.000241515091272721	1.32763392484801
BLCA	Foretinib	0.306728370034199	0.85166303152963
BLCA	FR.180204	0.00829080415745071	1.31375057953089
BLCA	FTI.277	0.105749874450687	1.20667791140495
BLCA	Gefitinib	0.842333425172244	0.936123031300126
BLCA	Gemcitabine	0.075125357184185	1.09733711009296
BLCA	Genentech.Cpd.10	0.00359514048384813	1.26319724819972
BLCA	GNF.2	0.0211864801027159	1.06841621429259
BLCA	GSK1070916	0.875060935678948	0.966671044806075
BLCA	GSK1904529A	0.00319925894917334	1.18587187805829
BLCA	GSK269962A	0.0624256704549782	0.824123786609586
BLCA	GSK319347A	0.0408434957648768	1.1292382205407
BLCA	GSK429286A	0.860646937318177	1.01545804835569
BLCA	GSK650394	0.665280705504174	0.971678434341583
BLCA	GSK690693	0.0064978562033933	1.21837276344074
BLCA	GW.2580	4.02161640235876e-05	1.29504423273018
BLCA	GW441756	0.589029117789071	0.948821684112248
BLCA	GW843682X	0.0463332439580697	1.08139377972532
BLCA	HG.5.113.01	0.705619150297468	0.908593052356137
BLCA	HG.5.88.01	0.0700060570065402	0.842775537165977
BLCA	HG6.64.1	0.0486120518859028	0.758726664159084
BLCA	I.BET.762	0.207627204555839	1.11252912323083
BLCA	ICL1100013	0.948451503128191	0.958058225298812
BLCA	Idelalisib	0.0697470085363689	1.21745153441029
BLCA	Imatinib	0.0491897660557941	1.03606119595116
BLCA	IOX2	0.507677136683054	0.927133454154476
BLCA	IPA.3	0.669106106017793	0.889977028400387
BLCA	Ispinesib.Mesylate	0.000868961155211963	1.23232385650364
BLCA	JNK.Inhibitor.VIII	0.650868319233619	0.866039013304677
BLCA	JNK.9L	0.00517808309973447	1.22055181078553
BLCA	JQ1	0.520962252191044	1.02096973942234
BLCA	JQ12	0.000513133969931281	1.24471281562866
BLCA	JW.7.24.1	0.386127597717736	1.08724493796023
BLCA	JW.7.52.1	0.00208739784426653	1.22046795974293
BLCA	KIN001.236	0.0288469598891612	1.3414292835516
BLCA	KIN001.244	0.645706483682755	1.07333172957625
BLCA	KIN001.260	0.376362346498318	1.09694195157689
BLCA	KIN001.266	0.0569733276989414	1.03265098841121
BLCA	KIN001.270	0.00239572905685526	1.24403441789194
BLCA	KU.55933	0.0976107808624163	1.15228343919252
BLCA	Lapatinib	0.803227672655533	0.913851857292284
BLCA	Lenalidomide	0.833676553877036	0.979455538077172
BLCA	Lestaurtinib	0.0126098555607041	0.766728917045756
BLCA	LFM.A13	0.241854092381297	1.07442567588051
BLCA	Linifanib	0.313509303254524	1.05784518873851
BLCA	Linsitinib	0.88984416373345	0.973647747394471
BLCA	Luminespib	0.982903729303151	0.931786901334047
BLCA	Masitinib	0.372977229372437	1.11910867816548
BLCA	Methotrexate	0.106212885121182	1.08716628811086
BLCA	MG.132	0.820248751193623	0.984420442287522
BLCA	Midostaurin	0.0831144346241603	0.800440699983305
BLCA	Mitomycin.C	0.00496051073110845	1.08068805960633
BLCA	MK.2206	0.375774874382819	1.02512295865607
BLCA	Motesanib	0.832831477115482	0.946363419881541
BLCA	MPS.1.IN.1	0.941191691566184	0.934773801188939
BLCA	Navitoclax	0.707934717624296	0.988798293412479
BLCA	NG.25	0.250701076698639	1.11448086169236
BLCA	Nilotinib	0.809069040413856	0.967375026810857
BLCA	NPK76.II.72.1	0.00764601521133807	1.21377062902206
BLCA	NSC.207895	0.000561935786498326	1.19649785611401
BLCA	NSC.87877	0.876471273063568	0.959644907150711
BLCA	NU7441	0.299135917658182	0.892365698338949
BLCA	Nutlin.3a....	0.154200600876767	0.926951901845353
BLCA	NVP.BHG712	0.168904169244352	0.83944024745511
BLCA	NVP.TAE684	0.663217810457173	1.04759878191178
BLCA	Obatoclax.Mesylate	0.106640552944907	0.933680507977998
BLCA	Olaparib	0.388704582081925	1.03123495282246
BLCA	Omipalisib	0.886622177430943	0.963302793722384
BLCA	OSI.027	2.75971248034796e-05	1.28059200934668
BLCA	OSI.930	0.00209663878644213	1.26889402719065
BLCA	OSU.03012	0.758677733681197	0.908017601881344
BLCA	PAC.1	0.00737294011999811	1.28940755808353
BLCA	Paclitaxel	0.870427772245767	0.917172880521628
BLCA	Palbociclib	0.192902481875718	0.919956757229765
BLCA	Parthenolide	0.392724354679349	1.0170149974753
BLCA	Pazopanib	0.599076138935946	0.889549515668495
BLCA	PD0325901	0.127485049169342	0.976661218771889
BLCA	PD173074	0.426221578183255	0.949262292853905
BLCA	Pelitinib	0.00808642516457728	0.80892873055131
BLCA	Pevonedistat	0.964444305014684	0.954373167937075
BLCA	PF.4708671	0.425834440562228	1.03736549118792
BLCA	PF.562271	0.0667201551690195	1.04848604655103
BLCA	PFI.1	0.26598913303319	0.867729057363827
BLCA	PFI.3	0.67130217346495	1.00825860734107
BLCA	PHA.665752	0.0338833935057574	0.818793498329114
BLCA	PHA.793887	0.170856230124196	0.969896585022907
BLCA	Phenformin	0.571399453866956	1.02932296655133
BLCA	PI.103	0.396241965274516	1.0682993224563
BLCA	Pictilisib	0.484162581039092	0.9307316411506
BLCA	PIK.93	0.208675807976144	1.1892977400403
BLCA	Piperlongumine	0.370462255638709	0.852571511505763
BLCA	PLX.4720	0.0424503140320916	0.784656435828394
BLCA	Ponatinib	0.433284039174637	0.939810767722959
BLCA	Pyrimethamine	0.428955768824919	0.935466533815213
BLCA	QL.VIII.58	0.891460648582634	0.9452636938468
BLCA	QL.X.138	0.496093258545022	1.10676437637302
BLCA	QL.XI.92	0.463356108334665	1.10232263074867
BLCA	QL.XII.47	0.00193055412093854	1.16878516890768
BLCA	QL.XII.61	0.0323876425509191	1.26700769790423
BLCA	QS11	0.140571878834173	0.788438128745381
BLCA	Quizartinib	0.0246735979450078	1.21623780020693
BLCA	Rapamycin	0.156521325013464	0.856840094162234
BLCA	Refametinib	0.536919606901055	0.940285927612759
BLCA	RO.3306	0.974908268181144	0.959423433509429
BLCA	rTRAIL	0.772600660670888	0.83569494246722
BLCA	Rucaparib	0.0488620097663789	0.784791366618993
BLCA	Ruxolitinib	0.153843829711646	1.14244481257464
BLCA	S.Trityl.L.cysteine	0.269873774332737	0.816253939043469
BLCA	Salubrinal	0.0249963195467411	1.14745952759599
BLCA	Saracatinib	0.860525438201061	0.937984294526526
BLCA	SB216763	0.148948895061624	0.886097225691318
BLCA	SB505124	0.645328167754763	1.05169114397572
BLCA	SB52334	0.449732452615771	0.866109402393898
BLCA	SB590885	0.521909180219251	0.854354772093664
BLCA	Seliciclib	0.0031734802412883	1.29617334173647
BLCA	Selisistat	0.00943552113330905	1.18550073494744
BLCA	Selumetinib	0.0403103397905314	0.846046946838457
BLCA	Sepantronium.bromide	0.112175652763925	1.02405525998228
BLCA	Serdemetan	0.511108241614041	0.897545240001331
BLCA	SGC0946	0.00959242972795926	1.1764487231835
BLCA	Shikonin	0.335793385229876	0.875352530201458
BLCA	SL0101	0.543282809869928	0.982851243247588
BLCA	SN.38	0.447450041453309	0.842636451370769
BLCA	SNX.2112	0.728613934834005	1.03794118293237
BLCA	Sorafenib	0.104145066878628	1.14179863364488
BLCA	STF.62247	0.487745853226102	1.08575110698946
BLCA	Sunitinib	0.55409497337796	0.920825266069279
BLCA	T0901317	0.0106645308705671	1.23519267613855
BLCA	TAK.715	0.460502894637698	0.978710003312049
BLCA	Talazoparib	0.769622544467669	0.960014084813116
BLCA	Tamoxifen	0.0120187439702093	1.13550891273721
BLCA	Tanespimycin	0.044186936664669	0.801733621468657
BLCA	Temozolomide	0.798662343334306	0.954225908006055
BLCA	Temsirolimus	0.254141062956811	0.881799320014966
BLCA	TGX221	0.0265704883806939	0.787627131557958
BLCA	Thapsigargin	0.0805525031122154	1.09773234466029
BLCA	THZ.2.102.1	0.61266353312821	1.03782603148184
BLCA	THZ.2.49	1.60396931732369e-05	1.30557658147682
BLCA	Tipifarnib	0.18822301479776	0.925500085941182
BLCA	Tivozanib	0.522926617371771	1.00021821132567
BLCA	TL.1.85	0.347923600842354	0.912301565352066
BLCA	TL.2.105	2.24910212590435e-05	1.4026478378161
BLCA	Tozasertib	0.49801640769796	0.98501855688559
BLCA	TPCA.1	0.0567651781294341	1.09051157176197
BLCA	Trametinib	0.270789220520631	0.909888434182678
BLCA	Tretinoin	0.61175652561101	0.941017166108832
BLCA	Tubastatin.A	0.519172203503705	1.10521660861738
BLCA	TW.37	0.268860739458762	0.858977925490769
BLCA	UNC0638	0.378385729933639	0.905968932428249
BLCA	UNC1215	0.417455620227155	0.963598674927952
BLCA	Veliparib	0.858452680271059	0.893828865451225
BLCA	Vinblastine	0.799510938513768	1.09051157176197
BLCA	Vinorelbine	0.261069371326732	0.980089461793828
BLCA	Vismodegib	0.00515501029581438	1.08382645844759
BLCA	VNLG.124	0.191179500611712	1.19020673800414
BLCA	Vorinostat	0.0669746373608334	1.17415080820577
BLCA	VX.11e	0.000876555960209694	0.854354772093664
BLCA	VX.702	0.293701182273841	1.10577208362974
BLCA	Wee1.Inhibitor	0.944971204085273	0.913671527823408
BLCA	WH.4.023	0.0202006994111078	0.725647697350465
BLCA	WHI.P97	0.0840913919166131	1.05501743287431
BLCA	WZ.1.84	0.159970005779445	1.15005250963642
BLCA	WZ3105	0.00134715792668956	1.45078775229708
BLCA	XAV939	0.424661879127012	0.847998513858218
BLCA	XMD11.85h	0.946189806282004	1.02695461477376
BLCA	XMD13.2	0.192475317591822	1.06865001806888
BLCA	XMD14.99	0.0567395568014613	1.12578940572764
BLCA	XMD15.27	0.0189661748523473	1.22764925177656
BLCA	XMD8.85	0.595268662450586	0.951209488588958
BLCA	XMD8.92	0.16127502472202	0.865159365350094
BLCA	Y.39983	0.584261022401658	0.913996132802599
BLCA	YK.4.279	0.73735351537751	0.886203905939284
BLCA	YM201636	0.000137406173711125	1.25121093805595
BLCA	Z.LLNle.CHO	0.980305393148856	1.00939364861036
BLCA	ZG.10	0.814061806933525	0.894935891188738
BLCA	Zibotentan	0.211943879388929	1.14026476441566
BLCA	ZM447439	0.393875137442261	0.860240706017363
BLCA	ZSTK474	0.0507270669766376	1.20509573668481
BRCA	X.5Z..7.Oxozeaenol	0.0228332197715555	0.911698216941546
BRCA	X5.Fluorouracil	0.00896740984910916	1.05963569916336
BRCA	A.443654	0.00038914212430112	1.21918710863183
BRCA	A.770041	0.404861745047606	1.01947477049074
BRCA	Afatinib	0.00429838883627001	1.74234374556171
BRCA	AICA.Ribonucleotide	6.70111227173565e-07	1.18901562993612
BRCA	AKT.inhibitor.VIII	0.0134482259267378	1.35552026655308
BRCA	Alectinib	3.30933639196606e-06	1.11964889354515
BRCA	Amuvatinib	0.0233147034414413	0.862567373701594
BRCA	AR.42	0.000248375454039111	0.968933683393322
BRCA	AS601245	4.1791002445906e-10	1.16882464438929
BRCA	AS605240	4.34361983240248e-10	1.67906625463758
BRCA	AT.7519	6.2862961694324e-14	1.34803927169125
BRCA	Avagacestat	0.00443602820457054	1.2448921695182
BRCA	Axitinib	0.00956597854049666	1.01625639370498
BRCA	AZ628	0.000339296650251493	0.969276319676597
BRCA	AZD6482	0.00278622734558796	1.09634432554395
BRCA	AZD7762	1.46611601752695e-07	1.15119922179653
BRCA	AZD8055	0.000116679739492874	1.03428690470983
BRCA	BAY.61.3606	1.79307223948461e-10	1.18526653649261
BRCA	Belinostat	5.56097795467723e-06	0.992137232495996
BRCA	Bexarotene	2.54645379360905e-05	1.18679078245401
BRCA	BI.2536	1.59051254194582e-10	1.21152325744814
BRCA	Bicalutamide	1.94117073638713e-06	1.15613935199664
BRCA	BIX02189	8.74233075579857e-08	1.25431719896205
BRCA	Bleomycin	6.68373088554173e-13	1.65735116429518
BRCA	Bleomycin..50.uM.	0.000309182860253713	0.949444051426105
BRCA	BMS.345541	9.60800507033815e-12	1.22726743100352
BRCA	BMS.509744	0.0126542303880063	1.28523934405834
BRCA	BMS.536924	0.147643100602298	1.0780582002747
BRCA	BMS.754807	0.474485777857985	0.944192589551521
BRCA	Bortezomib	0.00142394090585056	1.09099903065998
BRCA	Bosutinib	1.19262596444042e-06	1.15469987485242
BRCA	Bryostatin.1	0.0380995357265247	0.868742948815117
BRCA	BX.912	1.2335608916213e-05	1.2809177803422
BRCA	BX795	0.747523839282007	0.980099688436152
BRCA	Cabozantinib	1.33466509771256e-07	1.22028421929033
BRCA	CAY10603	7.89456637857085e-06	1.13781377259501
BRCA	CCT.018159	5.68360373807719e-11	1.21248775705918
BRCA	CCT007093	0.999797274325456	0.917920521989932
BRCA	Cetuximab	0.065340853707555	0.864731998588027
BRCA	CGP.082996	0.00232996981956038	1.21126613205027
BRCA	CGP.60474	0.046698762182793	0.892435030287891
BRCA	CHIR.99021	0.00100976382271312	1.04647647443398
BRCA	CI.1040	0.305712164736269	0.968362754188149
BRCA	Cisplatin	1.16514060127897e-10	1.16278636057691
BRCA	CMK	0.000226386282152953	1.2195097290915
BRCA	CP466722	0.0161050748076436	1.05468353577747
BRCA	CP724714	0.0151774397461155	1.16630656780964
BRCA	Crizotinib	2.16641766674157e-12	1.29117071721403
BRCA	CUDC.101	4.469110475117e-11	1.32033106779669
BRCA	CX.5461	1.96790891943997e-10	1.23128675063613
BRCA	Cyclopamine	1.10133684258254e-08	1.43013269407865
BRCA	Cytarabine	3.70409564099744e-06	1.04588304902804
BRCA	Dabrafenib	0.0306621037097522	1.02000190448597
BRCA	Dacinostat	3.58256556697896e-08	1.09823065159024
BRCA	Dactolisib	0.338451825930581	1.00140183644692
BRCA	Daporinad	1.04292664382948e-07	1.20209445397169
BRCA	Dasatinib	0.082652153210089	0.991270872147774
BRCA	DMOG	0.418070612576062	0.934797471698116
BRCA	Docetaxel	0.122772663020488	0.930648642881594
BRCA	Doramapimod	0.00278919114468327	0.91547368871725
BRCA	Doxorubicin	1.08797471974172e-10	1.17500679926088
BRCA	EHT.1864	0.0107515703505547	1.21100903800916
BRCA	Elesclomol	0.0338914155067695	0.763080862381207
BRCA	Embelin	2.26519491730587e-05	1.14627080737883
BRCA	Entinostat	0.846081773776763	0.946223758108875
BRCA	Enzastaurin	0.000113720502491095	1.59952200682763
BRCA	Epothilone.B	1.94486647720398e-10	1.1959595959596
BRCA	Erlotinib	0.00529730263939362	1.26675117495159
BRCA	Etoposide	2.53214300461547e-09	1.18526653649261
BRCA	Fedratinib	3.43779753469719e-08	1.2771352598105
BRCA	FH535	3.294127511486e-05	0.990289450975308
BRCA	FMK	2.79834551628458e-10	1.23589890681778
BRCA	Foretinib	7.74045197785432e-07	1.12858781161434
BRCA	FR.180204	2.32260118650775e-07	1.1445890914353
BRCA	FTI.277	1.19845280160978e-09	1.41461109327438
BRCA	Gefitinib	4.78858367582186e-08	1.39184586062245
BRCA	Gemcitabine	1.49945830567717e-11	1.30375397903177
BRCA	Genentech.Cpd.10	1.19906438347521e-14	1.31782962096621
BRCA	GNF.2	1.26858346276963e-08	1.1381240828322
BRCA	GSK1070916	1.04378067310317e-07	1.27428619451136
BRCA	GSK1904529A	5.75112517618757e-06	1.48077557820309
BRCA	GSK269962A	0.817739711376657	0.918365728936905
BRCA	GSK319347A	0.0914361935504504	1.01643180879801
BRCA	GSK429286A	0.156454157151001	0.848019257941284
BRCA	GSK650394	7.97003168659287e-07	1.36206140215532
BRCA	GSK690693	4.11428504168137e-08	1.54445649073516
BRCA	GW.2580	1.16514668274438e-12	1.15038741267456
BRCA	GW441756	0.000125952341197207	1.29043673806525
BRCA	GW843682X	6.26069252068493e-08	1.38430947629778
BRCA	HG.5.113.01	1.92498370957747e-06	1.15419942056741
BRCA	HG.5.88.01	0.979315448419173	1.05593535213803
BRCA	HG6.64.1	0.276262523551835	0.860405169080583
BRCA	I.BET.762	0.430730882984002	0.972934786402078
BRCA	ICL1100013	3.93451580312637e-07	1.12759954696698
BRCA	Idelalisib	3.97442491846545e-07	1.34270163626644
BRCA	Imatinib	0.0474165943989566	1.09488513477008
BRCA	IOX2	0.0203477473188885	0.811333238539455
BRCA	IPA.3	2.31449102003337e-11	1.2084398209585
BRCA	Ispinesib.Mesylate	2.74070668698247e-13	1.21306666864857
BRCA	JNK.Inhibitor.VIII	1.46141573172328e-07	1.12580952120288
BRCA	JNK.9L	1.3753832774236e-09	1.2437169728117
BRCA	JQ1	0.129582777470929	1.08222176995602
BRCA	JQ12	2.14212106550418e-07	1.26609147403473
BRCA	JW.7.24.1	8.80699394195199e-10	1.27216841908263
BRCA	JW.7.52.1	3.01579382875172e-07	1.43975523832024
BRCA	KIN001.236	6.06923846864945e-07	1.14602157827054
BRCA	KIN001.244	0.000318989675426226	1.09154506885344
BRCA	KIN001.260	5.37398285415633e-09	1.24874876508231
BRCA	KIN001.266	1.56993459850031e-09	1.19137018097875
BRCA	KIN001.270	1.6270082922821e-09	1.30375397903177
BRCA	KU.55933	1.4978373591786e-07	1.05188464611643
BRCA	Lapatinib	0.842001448068062	1.38891197138573
BRCA	Lenalidomide	0.00056978523944303	1.02023623058861
BRCA	Lestaurtinib	0.00144197449469008	1.08282589043315
BRCA	LFM.A13	0.124049977999778	0.908982161019062
BRCA	Linifanib	1.39848942165562e-05	1.26530010184262
BRCA	Linsitinib	0.0218432271431162	1.00355039337435
BRCA	Luminespib	7.76873008706754e-10	1.14427781206889
BRCA	Masitinib	8.70433097935905e-07	1.2908370592358
BRCA	Methotrexate	2.25277889225896e-07	1.27647234800315
BRCA	MG.132	1.0451711662322e-06	1.3613030030996
BRCA	Midostaurin	0.0168787266234514	0.98101865958682
BRCA	Mitomycin.C	2.33893226824515e-09	1.21274503148001
BRCA	MK.2206	5.68879090402351e-06	1.00645751248052
BRCA	Motesanib	0.331688333884115	0.969333431468142
BRCA	MPS.1.IN.1	8.6300975684094e-11	1.33608204052787
BRCA	Navitoclax	0.00583226933014985	1.07264018814341
BRCA	NG.25	0.00205585882705573	1.05802342915139
BRCA	Nilotinib	0.0185935887318764	0.885526882531239
BRCA	NPK76.II.72.1	5.70352183909189e-11	1.29859129453275
BRCA	NSC.207895	2.22421771326052e-12	1.15582633744165
BRCA	NSC.87877	5.09297626507295e-10	1.17772516177986
BRCA	NU7441	0.109841314429484	0.961126198470875
BRCA	Nutlin.3a....	0.286748883293936	0.873904346462274
BRCA	NVP.BHG712	3.36470217438317e-06	1.13198857923069
BRCA	NVP.TAE684	2.43294539110322e-05	1.12759954696698
BRCA	Obatoclax.Mesylate	0.00135809320232102	0.991270872147774
BRCA	Olaparib	3.69168955872115e-06	1.05093271292175
BRCA	Omipalisib	2.30712087046669e-07	1.55601076405323
BRCA	OSI.027	5.84784322091696e-14	1.36309600736039
BRCA	OSI.930	2.35660114214891e-10	1.23440372876012
BRCA	OSU.03012	1.08792524747302e-08	1.21751027624477
BRCA	PAC.1	1.59245417719819e-07	1.31323990416619
BRCA	Paclitaxel	2.89524183551968e-06	0.957489409643296
BRCA	Palbociclib	0.458003802762262	0.978033551795737
BRCA	Parthenolide	6.8547785133351e-06	1.1469563417637
BRCA	Pazopanib	0.379653394252259	0.951480626780068
BRCA	PD0325901	0.0442032935915585	1.03222314722294
BRCA	PD173074	0.00609978446383865	0.975683059590276
BRCA	Pelitinib	0.171230733848699	0.895348173783615
BRCA	Pevonedistat	2.61332775697169e-15	1.27369035823558
BRCA	PF.4708671	0.320305461492187	0.76149003495417
BRCA	PF.562271	0.0125890245111472	1.0854861434826
BRCA	PFI.1	0.00934485284650149	1.15219880702114
BRCA	PFI.3	4.02442197445124e-07	1.17994039390777
BRCA	PHA.665752	0.0533583367509529	0.850973879718963
BRCA	PHA.793887	2.92164394571652e-08	1.12759954696698
BRCA	Phenformin	4.020786313159e-07	1.37846568145281
BRCA	PI.103	0.014105690169322	1.14315759292207
BRCA	Pictilisib	6.52973571894264e-06	1.14957592061789
BRCA	PIK.93	0.0008386646690392	1.17058910761904
BRCA	Piperlongumine	0.00103808373569015	0.980501686171028
BRCA	PLX.4720	0.459042788414395	0.961751943942127
BRCA	Ponatinib	0.00150204727392029	1.12858781161434
BRCA	Pyrimethamine	0.00803026295516268	0.977804113297218
BRCA	QL.VIII.58	0.0901881954385558	0.935246517714139
BRCA	QL.X.138	0.000105183135372186	1.1881889823773
BRCA	QL.XI.92	1.00308434905558e-07	1.19366363435933
BRCA	QL.XII.47	3.44353553164383e-07	1.02663213508754
BRCA	QL.XII.61	4.0692684942357e-08	1.47198918772523
BRCA	QS11	0.910261694750936	0.725167543361909
BRCA	Quizartinib	1.83541755071484e-06	1.27488219675567
BRCA	Rapamycin	0.158542003367996	0.82253032105907
BRCA	Refametinib	0.0218614773553219	1.21847751704063
BRCA	RO.3306	3.88861584988785e-06	1.0728205568825
BRCA	rTRAIL	7.67805901622361e-08	1.20709223509741
BRCA	Rucaparib	1.37840971876229e-05	1.01766014308116
BRCA	Ruxolitinib	1.70581729919123e-05	1.27700266102736
BRCA	S.Trityl.L.cysteine	1.25818397374748e-06	0.954596115015811
BRCA	Salubrinal	0.000372005511124193	0.977230632677006
BRCA	Saracatinib	9.73799076301278e-05	1.10921789141694
BRCA	SB216763	0.511195905561173	0.843033548812588
BRCA	SB505124	5.62250255291814e-05	1.07119781243337
BRCA	SB52334	0.810388124397796	0.718738859716077
BRCA	SB590885	0.00112212975606553	1.08324888103519
BRCA	Seliciclib	6.02918135366309e-11	1.27481596608595
BRCA	Selisistat	4.47631262896006e-14	1.28085136274566
BRCA	Selumetinib	0.0507633463128027	1.07101758721321
BRCA	Sepantronium.bromide	5.08069697833478e-13	1.28424128679573
BRCA	Serdemetan	0.047486826694477	1.1572039538417
BRCA	SGC0946	2.34741172991774e-10	1.28464045397279
BRCA	Shikonin	0.467567703828111	0.968020275400326
BRCA	SL0101	7.88005241446496e-08	1.17166111688005
BRCA	SN.38	0.00120161341356783	0.992483881821694
BRCA	SNX.2112	1.09042934750739e-05	1.01210936532298
BRCA	Sorafenib	0.0255860029787424	0.872870966915397
BRCA	STF.62247	5.37302422846691e-11	1.2433253849914
BRCA	Sunitinib	8.96212437612474e-05	1.588967141712
BRCA	T0901317	0.000212166701748952	1.05164662092974
BRCA	TAK.715	1.61418233447297e-06	1.1276612996632
BRCA	Talazoparib	6.88545586092924e-08	1.14814098004691
BRCA	Tamoxifen	8.05702466453448e-08	1.0751066094688
BRCA	Tanespimycin	0.0142460303115053	1.01502891640546
BRCA	Temozolomide	7.61502326687222e-09	1.24953401411912
BRCA	Temsirolimus	6.35156555503808e-06	0.562163034172757
BRCA	TGX221	3.91796331287736e-06	0.541077843703402
BRCA	Thapsigargin	0.301587166786234	0.855010219588312
BRCA	THZ.2.102.1	1.45947162570321e-11	1.22273864611069
BRCA	THZ.2.49	4.77996135059286e-08	1.15507529460667
BRCA	Tipifarnib	1.08706783113269e-12	1.56188534758498
BRCA	Tivozanib	1.3984125794157e-05	1.04523048183022
BRCA	TL.1.85	1.20067631056476e-05	1.21577035875712
BRCA	TL.2.105	0.0441810986234753	0.807860714287714
BRCA	Tozasertib	4.70459005291243e-05	0.929864712041038
BRCA	TPCA.1	1.31900949202514e-10	1.21062345572887
BRCA	Trametinib	0.0181756293222105	0.951310832051336
BRCA	Tretinoin	0.0034305035347133	0.855064094539277
BRCA	Tubastatin.A	0.00345469671125679	1.26985450097758
BRCA	TW.37	6.22121062807755e-12	1.191688566333
BRCA	UNC0638	0.000393700987341632	1.13235991060425
BRCA	UNC1215	1.51234563674173e-10	1.63078017394678
BRCA	Veliparib	1.87823223514744e-07	1.18704493126338
BRCA	Vinblastine	8.34629553177253e-08	1.43704245054508
BRCA	Vinorelbine	0.00153435697994156	1.01812827734957
BRCA	Vismodegib	3.07628225285962e-12	1.20991673802497
BRCA	VNLG.124	0.000367367244128281	1.31823506442796
BRCA	Vorinostat	3.86559308313502e-05	1.17506997686413
BRCA	VX.11e	0.000940818322405138	1.12426763966591
BRCA	VX.702	0.000283823915593519	1.08445790810104
BRCA	Wee1.Inhibitor	1.81754357169387e-06	1.2289520232221
BRCA	WH.4.023	0.0205512121940233	0.946957749202471
BRCA	WHI.P97	0.00351681066174254	1.08119517483006
BRCA	WZ.1.84	0.0507384587903956	1.08276547034931
BRCA	WZ3105	2.54189679559444e-06	1.06885612697287
BRCA	XAV939	0.000300100346333665	1.09178779922782
BRCA	XMD11.85h	0.000111345963488032	1.1348991268148
BRCA	XMD13.2	1.52290133685774e-08	1.26945808065922
BRCA	XMD14.99	5.02665695106915e-08	1.35366478134302
BRCA	XMD15.27	2.73246746379017e-10	1.31054462053844
BRCA	XMD8.85	0.922148834954996	0.774667585981654
BRCA	XMD8.92	0.0269657965053535	1.06561823134666
BRCA	Y.39983	2.16494237863835e-08	1.33288185177079
BRCA	YK.4.279	0.000198130143510015	1.03405093993215
BRCA	YM201636	1.68191688840831e-05	1.05760564198393
BRCA	Z.LLNle.CHO	9.70270945793596e-05	1.14913909462034
BRCA	ZG.10	1.85978542477942e-07	1.1718503521255
BRCA	Zibotentan	3.1671124907911e-09	1.17968710577256
BRCA	ZM447439	1.04333913624854e-08	1.11430407558114
BRCA	ZSTK474	0.000200263202953209	1.30872720530008
BRCA-Basal	X.5Z..7.Oxozeaenol	0.031726627817523	2.13246710526316
BRCA-Basal	X5.Fluorouracil	0.092890169066416	0.532414714094937
BRCA-Basal	A.443654	0.377338713090679	1.04390861184302
BRCA-Basal	A.770041	0.480533995144862	0.611360111662531
BRCA-Basal	Afatinib	0.0661262118001314	0.506417982403278
BRCA-Basal	AICA.Ribonucleotide	0.166825302700453	0.967346556886228
BRCA-Basal	AKT.inhibitor.VIII	0.177687299607934	0.843490304709141
BRCA-Basal	Alectinib	0.209801221857346	0.550398060029283
BRCA-Basal	Amuvatinib	0.172358590947183	1.5241345260223
BRCA-Basal	AR.42	0.341548653568469	1.32306168542654
BRCA-Basal	AS601245	0.761767587107702	0.688616354193058
BRCA-Basal	AS605240	0.373375221215742	1.40039562923888
BRCA-Basal	AT.7519	0.538827094608039	1.08126049538203
BRCA-Basal	Avagacestat	0.679389114516232	1.09114181512134
BRCA-Basal	Axitinib	0.321743936488084	1.40443505807814
BRCA-Basal	AZ628	0.539732337675769	0.794646346228996
BRCA-Basal	AZD6482	0.712821315703865	1.5043279611351
BRCA-Basal	AZD7762	0.513467756474923	1.27678963950762
BRCA-Basal	AZD8055	0.780020912180415	1.14066713981547
BRCA-Basal	BAY.61.3606	0.788947924454768	0.626004297458894
BRCA-Basal	Belinostat	0.056374422347539	1.45762097389711
BRCA-Basal	Bexarotene	0.223073047150763	1.41253589239837
BRCA-Basal	BI.2536	0.101335720361339	0.513313609467456
BRCA-Basal	Bicalutamide	0.520781775161507	1.0639370819398
BRCA-Basal	BIX02189	0.94890968650713	1.12698960101868
BRCA-Basal	Bleomycin	0.0345221132070836	0.923944870759289
BRCA-Basal	Bleomycin..50.uM.	0.921022213661011	1.51845799814356
BRCA-Basal	BMS.345541	0.908133632220864	1.1051724137931
BRCA-Basal	BMS.509744	0.0892177686861509	0.483340318524728
BRCA-Basal	BMS.536924	0.882614545050276	0.672058267120696
BRCA-Basal	BMS.754807	0.390682435539509	1.71968871124031
BRCA-Basal	Bortezomib	0.524256844920554	1.25213099227743
BRCA-Basal	Bosutinib	0.948043693827544	1.12936190543601
BRCA-Basal	Bryostatin.1	0.621295333301705	1.57441082054494
BRCA-Basal	BX.912	0.959179779525001	1.131736898017
BRCA-Basal	BX795	0.299646912476529	0.550398060029283
BRCA-Basal	Cabozantinib	0.360263680013003	1.30108863837312
BRCA-Basal	CAY10603	0.550331524679187	1.05819475368773
BRCA-Basal	CCT.018159	0.197837307676973	1.33674416877136
BRCA-Basal	CCT007093	0.477869926707443	1.0801010772244
BRCA-Basal	Cetuximab	0.887466848043548	1.58897855796418
BRCA-Basal	CGP.082996	0.831719062814704	1.14664179104478
BRCA-Basal	CGP.60474	0.997385957134983	1.2085677196019
BRCA-Basal	CHIR.99021	0.869743157116616	1.07778418624161
BRCA-Basal	CI.1040	0.53245931631686	1.65042575202929
BRCA-Basal	Cisplatin	0.268380930968542	1.33805171645118
BRCA-Basal	CMK	0.858366614422691	1.11340078973346
BRCA-Basal	CP466722	0.995569825875365	1.26284509202454
BRCA-Basal	CP724714	0.27670072032013	0.609082455052697
BRCA-Basal	Crizotinib	0.827672773387805	1.14604356168277
BRCA-Basal	CUDC.101	0.876608732091838	0.74798931926393
BRCA-Basal	CX.5461	0.959797555765366	1.11398977433004
BRCA-Basal	Cyclopamine	0.689721799987073	1.23335267662846
BRCA-Basal	Cytarabine	0.891551589601725	1.50010593220339
BRCA-Basal	Dabrafenib	0.515865958766071	1.32111398963731
BRCA-Basal	Dacinostat	0.624936579787636	1.33870578180737
BRCA-Basal	Dactolisib	0.251885036521466	0.981104055714871
BRCA-Basal	Daporinad	0.758548456892745	1.17434539991415
BRCA-Basal	Dasatinib	0.807639708660505	1.47076890691978
BRCA-Basal	DMOG	0.460193115025579	1.05075357688568
BRCA-Basal	Docetaxel	0.172253256970046	0.577041851032448
BRCA-Basal	Doramapimod	0.392897458485716	1.09055925666199
BRCA-Basal	Doxorubicin	0.315479744235321	0.74847972972973
BRCA-Basal	EHT.1864	0.474173366094193	0.604081537890044
BRCA-Basal	Elesclomol	0.612058727783987	0.619583126088038
BRCA-Basal	Embelin	0.520435018730198	0.673943217665615
BRCA-Basal	Entinostat	0.00116224974935403	0.394342458557086
BRCA-Basal	Enzastaurin	0.85256258363066	1.18102429062769
BRCA-Basal	Epothilone.B	0.184763319626123	0.8569324950364
BRCA-Basal	Erlotinib	0.281130849054732	0.592766325145044
BRCA-Basal	Etoposide	0.710997666267025	0.733822115384615
BRCA-Basal	Fedratinib	0.960967435263438	1.14664179104478
BRCA-Basal	FH535	0.909623706468137	0.755358754512635
BRCA-Basal	FMK	0.0765700980525473	1.53053745928339
BRCA-Basal	Foretinib	0.404237287264782	1.33413140311804
BRCA-Basal	FR.180204	0.260710439248978	1.32696227394011
BRCA-Basal	FTI.277	0.998283552684162	1.18650452001722
BRCA-Basal	Gefitinib	0.248629339927885	0.590511658031088
BRCA-Basal	Gemcitabine	0.210050212264459	1.36172120125504
BRCA-Basal	Genentech.Cpd.10	0.0455730062914133	0.944985789687373
BRCA-Basal	GNF.2	0.026062084727765	1.65869140625
BRCA-Basal	GSK1070916	0.959599754676899	1.22961661110306
BRCA-Basal	GSK1904529A	0.611857276968354	0.753390786082474
BRCA-Basal	GSK269962A	0.107473795367988	0.510724628936889
BRCA-Basal	GSK319347A	0.756138624492384	0.752407562483896
BRCA-Basal	GSK429286A	0.893745204486539	0.762756749773931
BRCA-Basal	GSK650394	0.748615985139094	0.635216346153846
BRCA-Basal	GSK690693	0.427072220693876	2.75161987041037
BRCA-Basal	GW.2580	0.152733484823826	1.46038261799297
BRCA-Basal	GW441756	0.872880308753063	1.15083416334661
BRCA-Basal	GW843682X	0.333422321926554	0.994399917796958
BRCA-Basal	HG.5.113.01	0.137270477838839	0.532851202039825
BRCA-Basal	HG.5.88.01	0.000124454295020805	0.361168921262574
BRCA-Basal	HG6.64.1	0.145063544214694	0.513313609467456
BRCA-Basal	I.BET.762	0.535185748942871	1.13828202581927
BRCA-Basal	ICL1100013	0.928506355823749	1.15323355637813
BRCA-Basal	Idelalisib	0.718761216379964	1.08823065601346
BRCA-Basal	Imatinib	0.576678671222656	0.660788381742739
BRCA-Basal	IOX2	0.800785205155154	1.1484375
BRCA-Basal	IPA.3	0.719617496591896	1.20918385747259
BRCA-Basal	Ispinesib.Mesylate	0.431365073712546	0.798166558018253
BRCA-Basal	JNK.Inhibitor.VIII	0.921116666217364	1.18528546836896
BRCA-Basal	JNK.9L	0.361050146125072	1.40915697674419
BRCA-Basal	JQ1	0.818344986215905	1.131736898017
BRCA-Basal	JQ12	0.00921885306125928	0.999408436213992
BRCA-Basal	JW.7.24.1	0.993566328966297	1.12936190543601
BRCA-Basal	JW.7.52.1	0.614828308601307	0.712045889101338
BRCA-Basal	KIN001.236	0.992298035867961	1.18650452001722
BRCA-Basal	KIN001.244	0.882919950435522	1.1993469343696
BRCA-Basal	KIN001.260	0.891109017480307	1.16889647042012
BRCA-Basal	KIN001.266	0.571976405789101	1.23023883734416
BRCA-Basal	KIN001.270	0.328523705475784	1.41863082627119
BRCA-Basal	KU.55933	0.586235210831172	1.18345820189274
BRCA-Basal	Lapatinib	0.0386007960329348	0.510293496621622
BRCA-Basal	Lenalidomide	0.0310123924692896	0.497407730223611
BRCA-Basal	Lestaurtinib	0.697039784570945	1.2184473037444
BRCA-Basal	LFM.A13	0.653593041590345	0.609537760416667
BRCA-Basal	Linifanib	0.708886315722189	0.785123765592516
BRCA-Basal	Linsitinib	0.700504526075893	0.595475602223595
BRCA-Basal	Luminespib	0.902695952184682	0.709161253343523
BRCA-Basal	Masitinib	0.641302143634653	1.29851804123711
BRCA-Basal	Methotrexate	0.852066282295037	1.10282740188493
BRCA-Basal	MG.132	0.662022304310791	0.698144208788418
BRCA-Basal	Midostaurin	0.628300005333603	0.59366897147796
BRCA-Basal	Mitomycin.C	0.138195828197853	1.44660804020101
BRCA-Basal	MK.2206	0.149864494693622	1.53910256410256
BRCA-Basal	Motesanib	0.38792762547351	0.617752609992543
BRCA-Basal	MPS.1.IN.1	0.60943817197204	1.2446
BRCA-Basal	Navitoclax	0.37254339689495	0.975589799536343
BRCA-Basal	NG.25	0.947558177771636	1.13470942593905
BRCA-Basal	Nilotinib	0.783200515466123	1.200574071408
BRCA-Basal	NPK76.II.72.1	0.511167955834812	1.3630436407114
BRCA-Basal	NSC.207895	0.097811360600861	1.50010593220339
BRCA-Basal	NSC.87877	0.427207043931173	0.612728062554301
BRCA-Basal	NU7441	0.750118920290531	1.64967576384468
BRCA-Basal	Nutlin.3a....	0.201659362295477	0.589160192378838
BRCA-Basal	NVP.BHG712	0.817218120111901	1.17010613207547
BRCA-Basal	NVP.TAE684	0.308933938352796	0.598641505934718
BRCA-Basal	Obatoclax.Mesylate	0.0532705229306069	0.928780832996361
BRCA-Basal	Olaparib	0.0463168371197894	0.465176018584703
BRCA-Basal	Omipalisib	0.170892587848982	0.946070800054149
BRCA-Basal	OSI.027	0.081079847903562	1.54841754905014
BRCA-Basal	OSI.930	0.259692419184456	1.44180673866748
BRCA-Basal	OSU.03012	0.510449443461439	1.27424758347979
BRCA-Basal	PAC.1	0.377942649991985	1.31851975144252
BRCA-Basal	Paclitaxel	0.108339565064826	0.521970705725699
BRCA-Basal	Palbociclib	0.842433672865041	1.60290294627383
BRCA-Basal	Parthenolide	0.613166888812084	1.71043882978723
BRCA-Basal	Pazopanib	0.556473282395286	0.651914513296538
BRCA-Basal	PD0325901	0.830871085489844	0.615467022730096
BRCA-Basal	PD173074	0.829036236490776	0.642155636181659
BRCA-Basal	Pelitinib	0.507989100479401	1.02294598509934
BRCA-Basal	Pevonedistat	0.981214852796151	0.627383177570093
BRCA-Basal	PF.4708671	0.25816956155042	1.36635320071792
BRCA-Basal	PF.562271	0.171053902778186	0.836803726626284
BRCA-Basal	PFI.1	0.731850514083168	1.09872997470489
BRCA-Basal	PFI.3	0.990364256185686	1.15804055017104
BRCA-Basal	PHA.665752	0.621436953389806	1.08590466517232
BRCA-Basal	PHA.793887	0.58173635989812	1.20487462170342
BRCA-Basal	Phenformin	0.594069207291748	1.33870578180737
BRCA-Basal	PI.103	0.6392592919797	1.32436111111111
BRCA-Basal	Pictilisib	0.674249497775227	1.1051724137931
BRCA-Basal	PIK.93	0.658499994770304	1.15864219529579
BRCA-Basal	Piperlongumine	0.209860298307941	0.542919761353951
BRCA-Basal	PLX.4720	0.877728452705723	0.713489862280031
BRCA-Basal	Ponatinib	0.37261104143479	1.27424758347979
BRCA-Basal	Pyrimethamine	0.547850611186882	1.36039955190441
BRCA-Basal	QL.VIII.58	0.557404970546479	1.70890066065098
BRCA-Basal	QL.X.138	0.793712389986278	1.09756076144985
BRCA-Basal	QL.XI.92	0.81911142153526	1.10575907939189
BRCA-Basal	QL.XII.47	0.0119214117185048	1.63100332857822
BRCA-Basal	QL.XII.61	0.705841464328388	1.11575772541273
BRCA-Basal	QS11	0.68923629636485	0.745049504950495
BRCA-Basal	Quizartinib	0.767797239682124	1.29274525665539
BRCA-Basal	Rapamycin	0.537482055324425	1.08126049538203
BRCA-Basal	Refametinib	0.323335749689585	1.28634894991922
BRCA-Basal	RO.3306	0.992222856759505	1.18650452001722
BRCA-Basal	rTRAIL	0.789697516051458	1.86204889406286
BRCA-Basal	Rucaparib	0.519482818074469	0.57927991636945
BRCA-Basal	Ruxolitinib	0.627461716376918	1.06796624354861
BRCA-Basal	S.Trityl.L.cysteine	0.434878895548919	0.640765695347674
BRCA-Basal	Salubrinal	0.14390534277517	0.898349719101123
BRCA-Basal	Saracatinib	0.3870867403422	0.572127777095863
BRCA-Basal	SB216763	0.935000100239836	1.15503489531406
BRCA-Basal	SB505124	0.928786709788421	1.22650818366165
BRCA-Basal	SB52334	0.878311309633744	0.72556607394141
BRCA-Basal	SB590885	0.839775347381177	0.721693290734824
BRCA-Basal	Seliciclib	0.547004179453804	1.31140140324963
BRCA-Basal	Selisistat	0.0626189029151021	1.9546657912572
BRCA-Basal	Selumetinib	0.921868669651913	0.632909022837888
BRCA-Basal	Sepantronium.bromide	0.0527297633945742	3.18461234177215
BRCA-Basal	Serdemetan	0.00360825503508031	0.415046975924839
BRCA-Basal	SGC0946	0.166032760210765	2.8597625
BRCA-Basal	Shikonin	0.336019625784731	1.79420206659013
BRCA-Basal	SL0101	0.176518049519533	1.41998751135332
BRCA-Basal	SN.38	0.447620186264667	0.65284661229611
BRCA-Basal	SNX.2112	0.766865842881243	1.30044570502431
BRCA-Basal	Sorafenib	0.699416644023952	1.24084435401831
BRCA-Basal	STF.62247	0.82788420993297	1.21782849089332
BRCA-Basal	Sunitinib	0.0839424243951675	0.532414714094937
BRCA-Basal	T0901317	0.979297036923536	1.1962821803538
BRCA-Basal	TAK.715	0.701593706655156	1.32826401245552
BRCA-Basal	Talazoparib	0.897051493902685	0.700055590851334
BRCA-Basal	Tamoxifen	0.501770971927159	1.39972310126582
BRCA-Basal	Tanespimycin	0.870810394093132	0.709161253343523
BRCA-Basal	Temozolomide	0.728628664303325	1.10869488660375
BRCA-Basal	Temsirolimus	0.09902102032993	0.510293496621622
BRCA-Basal	TGX221	0.237916633335702	0.541164658634538
BRCA-Basal	Thapsigargin	0.640703164220304	0.604989782016349
BRCA-Basal	THZ.2.102.1	0.745168417546349	1.200574071408
BRCA-Basal	THZ.2.49	0.2971276582879	1.41321228839178
BRCA-Basal	Tipifarnib	0.876203742737435	0.674886406664142
BRCA-Basal	Tivozanib	0.142253082741882	1.44866887568556
BRCA-Basal	TL.1.85	0.793816180912635	1.10869488660375
BRCA-Basal	TL.2.105	0.542852629810137	0.713489862280031
BRCA-Basal	Tozasertib	0.939551093859361	0.663599471498679
BRCA-Basal	TPCA.1	0.979504357846309	1.14484761295823
BRCA-Basal	Trametinib	0.249606948420056	1.81580518945634
BRCA-Basal	Tretinoin	0.864632024161081	1.10869488660375
BRCA-Basal	Tubastatin.A	0.675994144798216	1.10048502741459
BRCA-Basal	TW.37	0.721084920959611	0.608172182967646
BRCA-Basal	UNC0638	0.510930449741397	0.677246463753473
BRCA-Basal	UNC1215	0.442876351329664	1.69892667631452
BRCA-Basal	Veliparib	0.32307807232422	1.30044570502431
BRCA-Basal	Vinblastine	0.711664288135203	1.11222331876498
BRCA-Basal	Vinorelbine	0.916387927402703	0.737232131399974
BRCA-Basal	Vismodegib	0.503252986274616	1.24648028230501
BRCA-Basal	VNLG.124	0.598430289743469	1.06336212902327
BRCA-Basal	Vorinostat	0.931512238199711	1.131736898017
BRCA-Basal	VX.11e	0.294113944812001	0.577489244007376
BRCA-Basal	VX.702	0.691366104404906	1.07778418624161
BRCA-Basal	Wee1.Inhibitor	0.3630206972695	0.621415464045783
BRCA-Basal	WH.4.023	0.859538442322291	0.65284661229611
BRCA-Basal	WHI.P97	0.868891108810566	0.677718832891247
BRCA-Basal	WZ.1.84	0.152651583932327	0.570789877300613
BRCA-Basal	WZ3105	0.539600933581886	1.33674416877136
BRCA-Basal	XAV939	0.674393009687191	0.768200194049159
BRCA-Basal	XMD11.85h	0.874435452036264	1.11045835682074
BRCA-Basal	XMD13.2	0.68259764360565	1.25213099227743
BRCA-Basal	XMD14.99	0.87883510345587	1.12580445544554
BRCA-Basal	XMD15.27	0.794504162970844	1.16829189884269
BRCA-Basal	XMD8.85	0.983105633898492	1.22526607298002
BRCA-Basal	XMD8.92	0.55401188034848	1.05304030576789
BRCA-Basal	Y.39983	0.897881576845937	1.11693719124912
BRCA-Basal	YK.4.279	0.273032783040228	0.570344129554656
BRCA-Basal	YM201636	0.854995838513796	1.27170850409836
BRCA-Basal	Z.LLNle.CHO	0.614968581570869	1.10575907939189
BRCA-Basal	ZG.10	0.527911775711389	1.04904019716745
BRCA-Basal	Zibotentan	0.608120330048888	1.2914644905161
BRCA-Basal	ZM447439	0.791850392058189	0.638451443569554
BRCA-Basal	ZSTK474	0.810515917121358	1.13589961718418
BRCA-HER2	X.5Z..7.Oxozeaenol	0.23898907193933	0.664112624048004
BRCA-HER2	X5.Fluorouracil	0.181055713482205	0.638455895837154
BRCA-HER2	A.443654	0.514076535592984	0.734264090631317
BRCA-HER2	A.770041	0.215475795558053	0.617938078518991
BRCA-HER2	Afatinib	0.0536986493398226	0.524298608332222
BRCA-HER2	AICA.Ribonucleotide	0.183371195972971	0.628772635814889
BRCA-HER2	AKT.inhibitor.VIII	0.681015566865675	1.15421485881004
BRCA-HER2	Alectinib	0.97298661520649	1.18578776110003
BRCA-HER2	Amuvatinib	0.755708949160265	1.0532153032153
BRCA-HER2	AR.42	0.126357724542941	0.59171383291827
BRCA-HER2	AS601245	0.298341129460695	0.633608058608059
BRCA-HER2	AS605240	0.313756199655189	0.67769130998703
BRCA-HER2	AT.7519	0.800014174643243	0.779436941221229
BRCA-HER2	Avagacestat	0.665804356163803	1.00155771066781
BRCA-HER2	Axitinib	0.65170864594135	1.27174436653642
BRCA-HER2	AZ628	0.0936854714528806	0.55653734021081
BRCA-HER2	AZD6482	0.718030310939483	1.0323985015693
BRCA-HER2	AZD7762	0.688033947189641	0.829688854638282
BRCA-HER2	AZD8055	0.596467588533244	1.34916398888949
BRCA-HER2	BAY.61.3606	0.878565314489785	0.907528360261258
BRCA-HER2	Belinostat	0.126357724542941	0.59171383291827
BRCA-HER2	Bexarotene	0.955661027079383	0.886750048856752
BRCA-HER2	BI.2536	0.642123663679471	0.7266244428806
BRCA-HER2	Bicalutamide	0.608989763303905	1.00301598471901
BRCA-HER2	BIX02189	0.265511346313011	0.650630116824579
BRCA-HER2	Bleomycin	0.332452715294381	0.646969627349171
BRCA-HER2	Bleomycin..50.uM.	0.574707627061511	0.701374970869261
BRCA-HER2	BMS.345541	0.428855396161134	0.713958382043488
BRCA-HER2	BMS.509744	0.879297812609615	0.870280264694434
BRCA-HER2	BMS.536924	0.781935238812859	0.841779796125417
BRCA-HER2	BMS.754807	0.314348089132318	1.16206482593037
BRCA-HER2	Bortezomib	0.937440210206373	0.961138478379858
BRCA-HER2	Bosutinib	0.25381783074337	0.648189005331862
BRCA-HER2	Bryostatin.1	0.515021060934603	0.7266244428806
BRCA-HER2	BX.912	0.0135739691477656	0.454874591057797
BRCA-HER2	BX795	0.997869136311517	0.858016007761339
BRCA-HER2	Cabozantinib	0.163109496692786	1.18737858980417
BRCA-HER2	CAY10603	0.354518783692642	0.675215257846496
BRCA-HER2	CCT.018159	0.752092595847039	0.840432724814064
BRCA-HER2	CCT007093	0.768009949954407	1.18102228047182
BRCA-HER2	Cetuximab	0.473997652524665	0.706398469221076
BRCA-HER2	CGP.082996	0.877992122811523	0.888128634964078
BRCA-HER2	CGP.60474	0.477573725219077	0.776827297785382
BRCA-HER2	CHIR.99021	0.974799804462072	0.972606157377376
BRCA-HER2	CI.1040	0.836557913215293	0.928522065356896
BRCA-HER2	Cisplatin	0.434558698377702	0.770318356502348
BRCA-HER2	CMK	0.990537652001997	0.936980609418283
BRCA-HER2	CP466722	0.608989763303905	1.00301598471901
BRCA-HER2	CP724714	0.712324830361451	0.792537455864109
BRCA-HER2	Crizotinib	0.58354672562161	0.998644238011549
BRCA-HER2	CUDC.101	0.278254529646581	0.657972350230415
BRCA-HER2	CX.5461	0.486700469634199	0.779436941221229
BRCA-HER2	Cyclopamine	0.116455732822406	0.586985031429476
BRCA-HER2	Cytarabine	0.648611451174234	0.807049470810785
BRCA-HER2	Dabrafenib	0.685210237500847	1.06520408163265
BRCA-HER2	Dacinostat	0.35650105203151	0.683895513385608
BRCA-HER2	Dactolisib	0.184145377278735	1.62162786667437
BRCA-HER2	Daporinad	0.254518161749487	0.655521783181358
BRCA-HER2	Dasatinib	0.928147665011462	0.856657938124333
BRCA-HER2	DMOG	0.624575359437791	0.793852322084865
BRCA-HER2	Docetaxel	0.0353982927140125	0.507257921756063
BRCA-HER2	Doramapimod	0.896710399132822	0.93415719228868
BRCA-HER2	Doxorubicin	0.370182331371008	0.687627716886494
BRCA-HER2	EHT.1864	0.98105563544753	1.0939538706529
BRCA-HER2	Elesclomol	0.437272771330541	0.7266244428806
BRCA-HER2	Embelin	0.303042533133684	0.640884484815121
BRCA-HER2	Entinostat	0.561734615317561	0.772919337226416
BRCA-HER2	Enzastaurin	0.0410915925566738	0.510653377630122
BRCA-HER2	Epothilone.B	0.781803962578314	0.860734915780787
BRCA-HER2	Erlotinib	0.76745722256997	0.776827297785382
BRCA-HER2	Etoposide	0.0777406207905215	0.544958640733289
BRCA-HER2	Fedratinib	0.134762574495942	0.594082732998052
BRCA-HER2	FH535	0.578618205304734	0.748348745046235
BRCA-HER2	FMK	0.760129238023163	1.01765536723164
BRCA-HER2	Foretinib	0.62265801713472	0.782050061863519
BRCA-HER2	FR.180204	0.750903478548063	0.835053535256101
BRCA-HER2	FTI.277	0.68006211072004	0.873015873015873
BRCA-HER2	Gefitinib	0.0693736806985627	0.539196428571429
BRCA-HER2	Gemcitabine	0.00281678529406824	0.420061341742624
BRCA-HER2	Genentech.Cpd.10	0.943382218915689	0.893652424998776
BRCA-HER2	GNF.2	0.130398871396616	0.576388888888889
BRCA-HER2	GSK1070916	0.529254079163641	0.791223467684236
BRCA-HER2	GSK1904529A	0.1820445916615	0.762536104929211
BRCA-HER2	GSK269962A	0.677979960710859	1.36118392311053
BRCA-HER2	GSK319347A	0.57133747706161	0.971169193934557
BRCA-HER2	GSK429286A	0.355272654059703	0.91031500319426
BRCA-HER2	GSK650394	0.0223356899224977	0.480319803198032
BRCA-HER2	GSK690693	0.612230957607396	0.969733233607579
BRCA-HER2	GW.2580	0.919645344914078	0.817671068427371
BRCA-HER2	GW441756	0.4141756637087	0.708915145005371
BRCA-HER2	GW843682X	0.476609963526129	0.722815898012748
BRCA-HER2	HG.5.113.01	0.689937011367541	0.89503573876432
BRCA-HER2	HG.5.88.01	0.435110017043368	0.759948895092983
BRCA-HER2	HG6.64.1	0.336719247934574	0.667806320458326
BRCA-HER2	I.BET.762	0.831546878788074	1.06520408163265
BRCA-HER2	ICL1100013	0.904424483405253	0.858016007761339
BRCA-HER2	Idelalisib	0.45709709889429	0.961138478379858
BRCA-HER2	Imatinib	0.0641600470398915	0.535747736497034
BRCA-HER2	IOX2	0.0691458345960322	0.548424633011099
BRCA-HER2	IPA.3	0.486945184587414	0.771618414807784
BRCA-HER2	Ispinesib.Mesylate	0.0290498744257503	0.488135593220339
BRCA-HER2	JNK.Inhibitor.VIII	0.641659970286139	0.758656575212867
BRCA-HER2	JNK.9L	0.367255472245552	0.676452882611716
BRCA-HER2	JQ1	0.358215101828035	0.738095238095238
BRCA-HER2	JQ12	0.566171959670543	0.900578488087067
BRCA-HER2	JW.7.24.1	0.592785243184856	1.00301598471901
BRCA-HER2	JW.7.52.1	0.13508560489071	0.579914240577748
BRCA-HER2	KIN001.236	0.778016310926872	1.07122419783364
BRCA-HER2	KIN001.244	0.929814585357002	1.12309920347574
BRCA-HER2	KIN001.260	0.355272654059703	0.91031500319426
BRCA-HER2	KIN001.266	0.995138014504598	1.11231491513182
BRCA-HER2	KIN001.270	0.36008533716953	0.90892120259383
BRCA-HER2	KU.55933	0.350274987152978	0.672742413027387
BRCA-HER2	Lapatinib	0.515685580622066	0.690119899618924
BRCA-HER2	Lenalidomide	0.152973302897657	0.605972455797464
BRCA-HER2	Lestaurtinib	0.185158237495833	0.62034037505133
BRCA-HER2	LFM.A13	0.78560242134699	0.801760007652207
BRCA-HER2	Linifanib	0.980326886318898	1.22267506483883
BRCA-HER2	Linsitinib	0.699438577013643	0.81634024577573
BRCA-HER2	Luminespib	0.285893170274976	0.637242770062789
BRCA-HER2	Masitinib	0.0714717946348114	0.550738916256158
BRCA-HER2	Methotrexate	0.355272654059703	0.91031500319426
BRCA-HER2	MG.132	0.750564193584059	0.848528842431281
BRCA-HER2	Midostaurin	0.70218914736941	1.03535967578521
BRCA-HER2	Mitomycin.C	0.0290498744257503	0.488135593220339
BRCA-HER2	MK.2206	0.548718120485688	1.00010046212578
BRCA-HER2	Motesanib	0.867012133169394	1.20335142540971
BRCA-HER2	MPS.1.IN.1	0.506048538663958	1.26184245660881
BRCA-HER2	Navitoclax	0.98666846336554	1.12001240438288
BRCA-HER2	NG.25	0.0529345007668382	0.530014250089063
BRCA-HER2	Nilotinib	0.684701510534609	0.763830996589617
BRCA-HER2	NPK76.II.72.1	0.54764264365448	0.741933964485893
BRCA-HER2	NSC.207895	0.129277814557547	0.595268310369833
BRCA-HER2	NSC.87877	0.214531479873367	0.778131685286427
BRCA-HER2	NU7441	0.268786545969182	0.665343060301044
BRCA-HER2	Nutlin.3a....	0.665145371244179	1.0205956587582
BRCA-HER2	NVP.BHG712	0.626899803280411	0.835053535256101
BRCA-HER2	NVP.TAE684	0.64656111371311	0.812353138637127
BRCA-HER2	Obatoclax.Mesylate	0.95931208973985	0.90892120259383
BRCA-HER2	Olaparib	0.41963486150935	0.702629615814994
BRCA-HER2	Omipalisib	0.929899453061107	1.10158501440922
BRCA-HER2	OSI.027	0.937509761274851	1.0939538706529
BRCA-HER2	OSI.930	0.0426801107318081	0.517463276083966
BRCA-HER2	OSU.03012	0.862208118088415	1.13860049833887
BRCA-HER2	PAC.1	0.274309608135468	0.653074374079529
BRCA-HER2	Paclitaxel	0.184346767706064	0.634818852196217
BRCA-HER2	Palbociclib	0.854809496783609	0.925710339384373
BRCA-HER2	Parthenolide	0.641907483525356	0.809699525566684
BRCA-HER2	Pazopanib	0.980798891999202	0.92992938620315
BRCA-HER2	PD0325901	0.341018968274715	1.02354010911295
BRCA-HER2	PD173074	0.80880692159429	1.14639346819907
BRCA-HER2	Pelitinib	0.0963365012867745	0.574042361424065
BRCA-HER2	Pevonedistat	0.515683537569481	0.743215228043724
BRCA-HER2	PF.4708671	0.794208917920021	0.968298275346426
BRCA-HER2	PF.562271	0.335928240317366	0.653074374079529
BRCA-HER2	PFI.1	0.0386220224707277	0.510653377630122
BRCA-HER2	PFI.3	0.217457604456739	0.634818852196217
BRCA-HER2	PHA.665752	0.711745206936511	1.01618677827644
BRCA-HER2	PHA.793887	0.704498784211687	0.962568442010951
BRCA-HER2	Phenformin	0.424971501189877	0.710174717368962
BRCA-HER2	PI.103	0.485998135512574	1.00885935769657
BRCA-HER2	Pictilisib	0.19369722468726	0.640884484815121
BRCA-HER2	PIK.93	0.168333224409374	0.617938078518991
BRCA-HER2	Piperlongumine	0.818004786447433	0.823003317786219
BRCA-HER2	PLX.4720	0.0339980325286959	0.503868771278242
BRCA-HER2	Ponatinib	0.80350472967801	0.844476673918298
BRCA-HER2	Pyrimethamine	0.0614037788318054	0.530014250089063
BRCA-HER2	QL.VIII.58	0.332272436702861	1.04278102004567
BRCA-HER2	QL.X.138	0.610791692372067	1.01178722546847
BRCA-HER2	QL.XI.92	0.770868915104033	1.03832505322924
BRCA-HER2	QL.XII.47	0.547029238035404	1.25198486705387
BRCA-HER2	QL.XII.61	0.73682251471316	1.06070027011875
BRCA-HER2	QS11	0.260623259882616	1.0682119881548
BRCA-HER2	Quizartinib	0.0832644561918659	0.561189203754435
BRCA-HER2	Rapamycin	0.572412459545428	1.64097210138623
BRCA-HER2	Refametinib	0.309963639741699	0.653074374079529
BRCA-HER2	RO.3306	0.0349250387533862	0.511786600496278
BRCA-HER2	rTRAIL	0.583336444048432	0.756074501276354
BRCA-HER2	Rucaparib	0.781143363665127	0.805725775564918
BRCA-HER2	Ruxolitinib	0.355272654059703	0.91031500319426
BRCA-HER2	S.Trityl.L.cysteine	0.0685630975237418	0.535747736497034
BRCA-HER2	Salubrinal	0.298474685664974	0.710174717368962
BRCA-HER2	Saracatinib	0.978211743562298	0.835053535256101
BRCA-HER2	SB216763	0.706264998557401	0.89642000097948
BRCA-HER2	SB505124	0.0888178462054375	0.565852781150232
BRCA-HER2	SB52334	0.262362912530329	0.660426081342802
BRCA-HER2	SB590885	0.109049054164406	0.581090843417013
BRCA-HER2	Seliciclib	0.908876527551944	1.2372809346787
BRCA-HER2	Selisistat	0.342855038627829	0.683895513385608
BRCA-HER2	Selumetinib	0.188638368213007	1.0697175545227
BRCA-HER2	Sepantronium.bromide	0.135094516292052	0.576388888888889
BRCA-HER2	Serdemetan	0.906435297500869	0.987031195233088
BRCA-HER2	SGC0946	0.1378423466625	0.602397602397602
BRCA-HER2	Shikonin	0.464873169350388	0.954003576395788
BRCA-HER2	SL0101	0.893299249767098	1.0787736090495
BRCA-HER2	SN.38	0.0576149699424469	0.538046146293569
BRCA-HER2	SNX.2112	0.851909475947219	0.852589255437679
BRCA-HER2	Sorafenib	0.228608963375842	0.800439854656722
BRCA-HER2	STF.62247	0.102997326256762	0.576388888888889
BRCA-HER2	Sunitinib	0.667400290031543	1.02944152165115
BRCA-HER2	T0901317	0.416244864491527	0.717749485115147
BRCA-HER2	TAK.715	0.907609047094326	1.13238648144309
BRCA-HER2	Talazoparib	0.409681157752261	0.686382840428989
BRCA-HER2	Tamoxifen	0.949077009444176	0.821668909825034
BRCA-HER2	Tanespimycin	0.953321609921584	0.828349944629014
BRCA-HER2	Temozolomide	0.121149483824423	0.590530508781459
BRCA-HER2	Temsirolimus	0.387615713901916	0.734264090631317
BRCA-HER2	TGX221	0.871365781619152	1.07122419783364
BRCA-HER2	Thapsigargin	0.519889886025318	0.736817347946752
BRCA-HER2	THZ.2.102.1	0.783395680525812	0.918697985916186
BRCA-HER2	THZ.2.49	0.93375296979375	1.10005658727301
BRCA-HER2	Tipifarnib	0.636060133588838	0.766423357664234
BRCA-HER2	Tivozanib	0.732367844948376	1.03387856383248
BRCA-HER2	TL.1.85	0.027054320301179	0.491495549484445
BRCA-HER2	TL.2.105	0.344428124135299	0.692615327380952
BRCA-HER2	Tozasertib	0.737677290430421	1.08180095272243
BRCA-HER2	TPCA.1	0.15017652280622	0.60478007997092
BRCA-HER2	Trametinib	0.225493230025981	0.643316195372751
BRCA-HER2	Tretinoin	0.52804511621328	1.00739697076435
BRCA-HER2	Tubastatin.A	0.982901181345724	1.10311454311454
BRCA-HER2	TW.37	0.58323930013125	0.727895626055941
BRCA-HER2	UNC0638	0.360975001154112	0.750920592956284
BRCA-HER2	UNC1215	0.13567084142411	0.601207499205593
BRCA-HER2	Veliparib	0.650773974596421	0.824338624338624
BRCA-HER2	Vinblastine	0.890491817907552	0.824338624338624
BRCA-HER2	Vinorelbine	0.107571233831425	0.564685786208757
BRCA-HER2	Vismodegib	0.953687471943584	0.879871238355363
BRCA-HER2	VNLG.124	0.457033556073422	0.93980793980794
BRCA-HER2	Vorinostat	0.4345245557378	0.93980793980794
BRCA-HER2	VX.11e	0.173676183809072	0.615538847117794
BRCA-HER2	VX.702	0.85862772121735	1.06670749757566
BRCA-HER2	Wee1.Inhibitor	0.373846084733533	0.695114006514658
BRCA-HER2	WH.4.023	0.908578921759852	0.868913857677903
BRCA-HER2	WHI.P97	0.598972300674086	0.695114006514658
BRCA-HER2	WZ.1.84	0.318885969011133	0.717749485115147
BRCA-HER2	WZ3105	0.503240644871103	0.78728676260364
BRCA-HER2	XAV939	0.466895431660995	1.14639346819907
BRCA-HER2	XMD11.85h	0.411515950719039	0.701374970869261
BRCA-HER2	XMD13.2	0.105337357643645	0.576388888888889
BRCA-HER2	XMD14.99	0.971457912374173	1.0985292605163
BRCA-HER2	XMD15.27	0.716098216674481	1.05172150739968
BRCA-HER2	XMD8.85	0.440678471950685	0.754784745522423
BRCA-HER2	XMD8.92	0.435110017043368	0.759948895092983
BRCA-HER2	Y.39983	0.126357724542941	0.59171383291827
BRCA-HER2	YK.4.279	0.89988058353905	0.863457521737019
BRCA-HER2	YM201636	0.145672304651665	0.605972455797464
BRCA-HER2	Z.LLNle.CHO	0.197562198265611	0.625154187034584
BRCA-HER2	ZG.10	0.476519249717089	0.766423357664234
BRCA-HER2	Zibotentan	0.717562222315939	1.05172150739968
BRCA-HER2	ZM447439	0.33962567277687	0.680170575692964
BRCA-HER2	ZSTK474	0.592785243184856	1.00301598471901
BRCA-LumA	X.5Z..7.Oxozeaenol	0.248813312327622	0.698750095851545
BRCA-LumA	X5.Fluorouracil	0.710819929449801	0.780218617771509
BRCA-LumA	A.443654	0.781533331395939	0.798025601058051
BRCA-LumA	A.770041	0.115705625814278	0.672701175682261
BRCA-LumA	Afatinib	0.983532765741999	1.34023620773338
BRCA-LumA	AICA.Ribonucleotide	0.0981969277551405	1.75244432640856
BRCA-LumA	AKT.inhibitor.VIII	0.0658043872976492	1.7951401294113
BRCA-LumA	Alectinib	0.0834275143880633	0.946709848373325
BRCA-LumA	Amuvatinib	0.634061934778026	1.38593718780085
BRCA-LumA	AR.42	0.246562282954718	0.980937061783387
BRCA-LumA	AS601245	0.277393578681955	0.974400467766907
BRCA-LumA	AS605240	0.182903754403523	1.56852703060568
BRCA-LumA	AT.7519	0.250201625643467	1.57165909521105
BRCA-LumA	Avagacestat	0.32867237610565	0.930975073313783
BRCA-LumA	Axitinib	0.248144309107038	1.03890311459222
BRCA-LumA	AZ628	0.483052564694357	0.828627656366551
BRCA-LumA	AZD6482	0.0308481531065067	1.79341765873016
BRCA-LumA	AZD7762	0.0463172026531997	0.986301086992434
BRCA-LumA	AZD8055	0.0141177714466701	2.13055130981191
BRCA-LumA	BAY.61.3606	0.0268872216403475	1.84739276112516
BRCA-LumA	Belinostat	0.00359669297102504	2.05959634026338
BRCA-LumA	Bexarotene	0.136767840067816	1.19538731598797
BRCA-LumA	BI.2536	0.0161959031548542	1.74737157567897
BRCA-LumA	Bicalutamide	0.0222586474105387	1.8159061914444
BRCA-LumA	BIX02189	0.0809899956726255	1.69557674364357
BRCA-LumA	Bleomycin	0.444473000995993	1.43555408607483
BRCA-LumA	Bleomycin..50.uM.	0.101855261352407	0.687468464749323
BRCA-LumA	BMS.345541	0.381306465183092	1.46377012514095
BRCA-LumA	BMS.509744	0.764126715460094	0.906744875157874
BRCA-LumA	BMS.536924	0.423443273847072	1.08975988341552
BRCA-LumA	BMS.754807	0.0923762311454868	0.674731059913452
BRCA-LumA	Bortezomib	0.0135905986085827	1.4622761793891
BRCA-LumA	Bosutinib	0.365634829464549	1.84827323259687
BRCA-LumA	Bryostatin.1	0.651494342208643	0.788831558445638
BRCA-LumA	BX.912	0.359785616949063	0.973807288836191
BRCA-LumA	BX795	0.418214306567438	0.778608017294046
BRCA-LumA	Cabozantinib	0.0802339250674419	0.932717226541489
BRCA-LumA	CAY10603	0.0904353021413044	1.79083625835366
BRCA-LumA	CCT.018159	0.0447027381508784	1.8509165562382
BRCA-LumA	CCT007093	0.154839635151473	1.20134102617655
BRCA-LumA	Cetuximab	0.921592081992085	0.957857658366959
BRCA-LumA	CGP.082996	0.35884484155005	0.709583025716747
BRCA-LumA	CGP.60474	0.425096859568495	0.79856780675233
BRCA-LumA	CHIR.99021	0.738511356486821	1.13098599986308
BRCA-LumA	CI.1040	0.429571419860048	1.10995317156237
BRCA-LumA	Cisplatin	0.202807212456112	1.76687582627913
BRCA-LumA	CMK	0.221611146179235	1.1815603021169
BRCA-LumA	CP466722	0.354339512614716	1.52205276560686
BRCA-LumA	CP724714	0.106828970017429	1.55215342569032
BRCA-LumA	Crizotinib	0.0235577019271535	1.93704282620244
BRCA-LumA	CUDC.101	0.212042375591572	1.59845499200366
BRCA-LumA	CX.5461	0.15063215150074	1.64327662437524
BRCA-LumA	Cyclopamine	0.28481742380052	1.74062463204992
BRCA-LumA	Cytarabine	0.908315275945809	0.951396053385737
BRCA-LumA	Dabrafenib	0.961888588820415	0.98034194378464
BRCA-LumA	Dacinostat	0.106989193302882	1.52051980383348
BRCA-LumA	Dactolisib	0.891470296792226	0.989287308436245
BRCA-LumA	Daporinad	0.228683834036975	1.63279436868251
BRCA-LumA	Dasatinib	0.281942159812055	1.14254882778979
BRCA-LumA	DMOG	0.460960689228865	0.778071453184224
BRCA-LumA	Docetaxel	0.448519594809145	1.07911215901024
BRCA-LumA	Doramapimod	0.505283897334466	1.120124272375
BRCA-LumA	Doxorubicin	0.0475016220144804	1.86683687857546
BRCA-LumA	EHT.1864	0.753727268846655	1.35868760718476
BRCA-LumA	Elesclomol	0.292401339756934	0.902735316478219
BRCA-LumA	Embelin	0.318139686028768	0.870950661853189
BRCA-LumA	Entinostat	0.312604390723461	1.20531950106268
BRCA-LumA	Enzastaurin	0.21494457010329	0.820931337609884
BRCA-LumA	Epothilone.B	0.92938423183423	0.796941650532811
BRCA-LumA	Erlotinib	0.701617697218928	0.940284309883075
BRCA-LumA	Etoposide	0.51869332250706	0.730392384310814
BRCA-LumA	Fedratinib	0.0984897859361869	1.82461159038262
BRCA-LumA	FH535	0.720619412258067	0.707514757424829
BRCA-LumA	FMK	0.928956916410546	0.823676493897607
BRCA-LumA	Foretinib	0.304611659228363	0.935042484139798
BRCA-LumA	FR.180204	0.854717644532574	0.782905982905983
BRCA-LumA	FTI.277	0.00288729344152929	1.71715973442687
BRCA-LumA	Gefitinib	0.0676926955972962	0.621187547866829
BRCA-LumA	Gemcitabine	0.701718571550099	0.831935509490906
BRCA-LumA	Genentech.Cpd.10	0.159107915714359	1.70634363979972
BRCA-LumA	GNF.2	0.0464939184902182	1.73725830489862
BRCA-LumA	GSK1070916	0.658744178733484	0.777535040325738
BRCA-LumA	GSK1904529A	0.0697410833738037	1.70053998832458
BRCA-LumA	GSK269962A	0.431987608120679	1.13034550028236
BRCA-LumA	GSK319347A	0.755679776138922	0.773784379986858
BRCA-LumA	GSK429286A	0.888415589494792	0.851344987228608
BRCA-LumA	GSK650394	0.374897158738977	1.52051980383348
BRCA-LumA	GSK690693	0.244443877465338	1.528194960063
BRCA-LumA	GW.2580	0.139157133625536	1.528194960063
BRCA-LumA	GW441756	0.442973138628957	1.44072510941925
BRCA-LumA	GW843682X	0.805429762846859	0.817094686540713
BRCA-LumA	HG.5.113.01	0.777620744783814	0.812719298245614
BRCA-LumA	HG.5.88.01	0.705379461413005	1.06169426773032
BRCA-LumA	HG6.64.1	0.535913656537811	0.752493076947012
BRCA-LumA	I.BET.762	0.467535582557033	0.780755787526841
BRCA-LumA	ICL1100013	0.721510228191219	0.8220289303991
BRCA-LumA	Idelalisib	0.0442116053472359	1.88464843118227
BRCA-LumA	Imatinib	0.64950463907217	0.741410333969318
BRCA-LumA	IOX2	0.459407496760666	0.757262800442388
BRCA-LumA	IPA.3	0.0457098802193461	1.78911685994648
BRCA-LumA	Ispinesib.Mesylate	0.655329738768004	0.789910916289593
BRCA-LumA	JNK.Inhibitor.VIII	0.470015906612617	1.47125479086819
BRCA-LumA	JNK.9L	0.90728329168129	0.754081648534653
BRCA-LumA	JQ1	0.423424922651687	1.53666760589838
BRCA-LumA	JQ12	0.0289195091024011	1.63279436868251
BRCA-LumA	JW.7.24.1	0.0673596355859096	1.74737157567897
BRCA-LumA	JW.7.52.1	0.672518558546521	0.774319735874446
BRCA-LumA	KIN001.236	0.0562480237853441	1.12522859730982
BRCA-LumA	KIN001.244	0.248386946511053	1.54749665781694
BRCA-LumA	KIN001.260	0.0659112945576474	1.82025498294128
BRCA-LumA	KIN001.266	0.362899690205706	1.49992546630145
BRCA-LumA	KIN001.270	0.00446943823064931	1.97754191900466
BRCA-LumA	KU.55933	0.28749977161534	1.55604131295982
BRCA-LumA	Lapatinib	0.0856762467233652	1.83685185185185
BRCA-LumA	Lenalidomide	0.586051131785867	0.919399772579597
BRCA-LumA	Lestaurtinib	0.121329676145619	1.0966790576094
BRCA-LumA	LFM.A13	0.879421506419833	0.79261198371146
BRCA-LumA	Linifanib	0.00501434772844251	2.03669313658059
BRCA-LumA	Linsitinib	0.978365532744793	0.761512670565302
BRCA-LumA	Luminespib	0.0768291952481152	1.00729836098241
BRCA-LumA	Masitinib	0.0388949195423161	2.18533178863358
BRCA-LumA	Methotrexate	0.0160077181260524	1.9406974604343
BRCA-LumA	MG.132	0.853374539289159	0.846335358173499
BRCA-LumA	Midostaurin	0.744444997751115	1.00127675802948
BRCA-LumA	Mitomycin.C	0.110492858032086	1.49840737636211
BRCA-LumA	MK.2206	0.143599652175113	1.58501812935437
BRCA-LumA	Motesanib	0.126847132894023	1.87483606722757
BRCA-LumA	MPS.1.IN.1	0.840090248115495	0.943202431730156
BRCA-LumA	Navitoclax	0.0385417804844824	1.82897603485839
BRCA-LumA	NG.25	0.169346645789119	0.944955365901511
BRCA-LumA	Nilotinib	0.763957684114257	0.824225995149094
BRCA-LumA	NPK76.II.72.1	0.995930980594904	0.811627006699532
BRCA-LumA	NSC.207895	0.0661543579475815	1.63520917290347
BRCA-LumA	NSC.87877	0.27331933060506	1.48932017176956
BRCA-LumA	NU7441	0.162119736134311	1.32544609265828
BRCA-LumA	Nutlin.3a....	0.69076657810422	0.898733921530606
BRCA-LumA	NVP.BHG712	0.363249085669339	0.920554255630301
BRCA-LumA	NVP.TAE684	0.670626874236414	1.50220451155854
BRCA-LumA	Obatoclax.Mesylate	0.759307073698901	1.3058810415552
BRCA-LumA	Olaparib	0.607222760805697	0.788831558445638
BRCA-LumA	Omipalisib	0.235759679358906	1.57009252951862
BRCA-LumA	OSI.027	0.199386484707774	1.55293047543641
BRCA-LumA	OSI.930	0.012358113733283	1.93704282620244
BRCA-LumA	OSU.03012	0.845389348555947	1.37155323810041
BRCA-LumA	PAC.1	0.356068986613409	1.47275471837899
BRCA-LumA	Paclitaxel	0.616964632007382	1.00308135098371
BRCA-LumA	Palbociclib	0.0338197914046963	1.35299367191303
BRCA-LumA	Parthenolide	0.561738218719821	0.926336815726095
BRCA-LumA	Pazopanib	0.999384185660007	0.960212538979156
BRCA-LumA	PD0325901	0.222259920906191	1.120124272375
BRCA-LumA	PD173074	0.00995874806688362	2.23717823712949
BRCA-LumA	Pelitinib	0.237314804631302	0.689002845080763
BRCA-LumA	Pevonedistat	0.238835352466067	1.73978260443032
BRCA-LumA	PF.4708671	0.736327055799973	0.810535336303036
BRCA-LumA	PF.562271	0.398294121534808	0.729869326529034
BRCA-LumA	PFI.1	0.73678162275984	1.03095560232512
BRCA-LumA	PFI.3	0.729871456264569	0.75143477043673
BRCA-LumA	PHA.665752	0.531222767630702	1.0272979873836
BRCA-LumA	PHA.793887	0.543146276881003	1.44442603942355
BRCA-LumA	Phenformin	0.104519728640133	1.6400462962963
BRCA-LumA	PI.103	0.154557400675265	1.71132954966552
BRCA-LumA	Pictilisib	0.291059056793206	1.51822229705712
BRCA-LumA	PIK.93	0.116976475978878	1.74315250044177
BRCA-LumA	Piperlongumine	0.418458409907998	0.940284309883075
BRCA-LumA	PLX.4720	0.637963121488338	0.758855384135889
BRCA-LumA	Ponatinib	0.447707690633319	1.09416030534351
BRCA-LumA	Pyrimethamine	0.659184510876548	0.77271412037037
BRCA-LumA	QL.VIII.58	0.233738625060218	1.52896390060947
BRCA-LumA	QL.X.138	0.0128502902545483	1.83334833753451
BRCA-LumA	QL.XI.92	0.582850431155672	1.48629920674729
BRCA-LumA	QL.XII.47	0.483390688994791	1.4481331049219
BRCA-LumA	QL.XII.61	0.0378502122271999	2.11385132990541
BRCA-LumA	QS11	0.845540295242243	0.840784257534508
BRCA-LumA	Quizartinib	0.273354103472308	0.928654585124397
BRCA-LumA	Rapamycin	0.197409023843214	0.733533791523482
BRCA-LumA	Refametinib	0.724727214545459	0.898162958654452
BRCA-LumA	RO.3306	0.170126365938142	2.05193895683077
BRCA-LumA	rTRAIL	0.456069818397225	0.863084658372164
BRCA-LumA	Rucaparib	0.632528744074415	1.04749685534591
BRCA-LumA	Ruxolitinib	0.0657682665364139	1.85003512998093
BRCA-LumA	S.Trityl.L.cysteine	0.443604739383354	0.692075411040691
BRCA-LumA	Salubrinal	0.479540389937571	0.784520223414603
BRCA-LumA	Saracatinib	0.530842973220019	0.857485489518876
BRCA-LumA	SB216763	0.664059975965776	0.943786571213756
BRCA-LumA	SB505124	0.0582901861638466	1.70966641321089
BRCA-LumA	SB52334	0.456336266968993	0.693100728898689
BRCA-LumA	SB590885	0.473689017082298	0.750905839359303
BRCA-LumA	Seliciclib	0.0990999232149825	1.60639565930503
BRCA-LumA	Selisistat	0.126724720059283	1.63118588821781
BRCA-LumA	Selumetinib	0.730293761655488	0.8220289303991
BRCA-LumA	Sepantronium.bromide	0.0866066538573937	1.60083433339048
BRCA-LumA	Serdemetan	0.166395817924421	1.80117848128937
BRCA-LumA	SGC0946	0.0538435771856082	1.816775325478
BRCA-LumA	Shikonin	0.732040140551023	0.781293108853775
BRCA-LumA	SL0101	0.450651294925636	1.51210694467799
BRCA-LumA	SN.38	0.558516002167929	0.740358222842521
BRCA-LumA	SNX.2112	0.410630316928269	0.908465762744812
BRCA-LumA	Sorafenib	0.884999731754144	0.798025601058051
BRCA-LumA	STF.62247	0.138976757019676	1.71715973442687
BRCA-LumA	Sunitinib	0.34080806284616	1.02790713200808
BRCA-LumA	T0901317	0.267635466361168	0.89930505050505
BRCA-LumA	TAK.715	0.450423178461781	1.4555657035315
BRCA-LumA	Talazoparib	0.796677889961419	0.858604033715593
BRCA-LumA	Tamoxifen	0.0208360380350434	1.60798706501832
BRCA-LumA	Tanespimycin	0.107525389005497	2.04907337762735
BRCA-LumA	Temozolomide	0.0197820440875971	2.12267900292509
BRCA-LumA	Temsirolimus	0.332976276604322	1.03584269850826
BRCA-LumA	TGX221	0.883982687018483	0.889618398142774
BRCA-LumA	Thapsigargin	0.0634203697650471	0.672701175682261
BRCA-LumA	THZ.2.102.1	0.890132909666562	0.835249042145594
BRCA-LumA	THZ.2.49	0.0126381949158768	1.81156519487762
BRCA-LumA	Tipifarnib	0.369446851683926	1.48328227977351
BRCA-LumA	Tivozanib	0.205986303664539	1.57009252951862
BRCA-LumA	TL.1.85	0.0908064441347197	1.68568144785847
BRCA-LumA	TL.2.105	0.0646303822359986	1.7448392355587
BRCA-LumA	Tozasertib	0.756257977678272	0.740358222842521
BRCA-LumA	TPCA.1	0.367391290655585	0.957269372693727
BRCA-LumA	Trametinib	0.762490684944947	0.855250331591479
BRCA-LumA	Tretinoin	0.876357253833137	0.887346126579015
BRCA-LumA	Tubastatin.A	0.459104930911708	1.43703029968947
BRCA-LumA	TW.37	9.03150100689374e-05	2.52065922272457
BRCA-LumA	UNC0638	0.865523184920873	0.963750082134174
BRCA-LumA	UNC1215	0.742379300588428	0.82752629825313
BRCA-LumA	Veliparib	0.0411695919372473	1.03584269850826
BRCA-LumA	Vinblastine	0.0853233258413265	1.77968205919595
BRCA-LumA	Vinorelbine	0.539757046907592	0.675238878983221
BRCA-LumA	Vismodegib	0.112343262129827	1.62235905385234
BRCA-LumA	VNLG.124	0.0585417659556631	1.85356274734326
BRCA-LumA	Vorinostat	0.00531965454302832	2.23307460812332
BRCA-LumA	VX.11e	0.238842782387243	0.735106465350368
BRCA-LumA	VX.702	0.0596127878689472	1.32895845660086
BRCA-LumA	Wee1.Inhibitor	0.0656661296068545	1.87394597756798
BRCA-LumA	WH.4.023	0.658642519093038	1.51898787470529
BRCA-LumA	WHI.P97	0.184388545008357	1.1828732584737
BRCA-LumA	WZ.1.84	0.0207153133323027	1.90709600113731
BRCA-LumA	WZ3105	0.238806880772415	0.675238878983221
BRCA-LumA	XAV939	0.42287939535716	1.03034554169381
BRCA-LumA	XMD11.85h	0.443664653302421	0.889050083014975
BRCA-LumA	XMD13.2	0.414926633375287	1.44220474613687
BRCA-LumA	XMD14.99	0.971715104837399	0.880545100688413
BRCA-LumA	XMD15.27	0.0107476657065758	1.96550767523581
BRCA-LumA	XMD8.85	0.954657988799117	0.968476580488126
BRCA-LumA	XMD8.92	0.906051862312304	0.844668355963537
BRCA-LumA	Y.39983	0.268882666056636	1.03217627401838
BRCA-LumA	YK.4.279	0.999405447514721	0.846891344559255
BRCA-LumA	YM201636	0.0133465263971092	1.83860550348474
BRCA-LumA	Z.LLNle.CHO	0.452619508519834	0.882243141041113
BRCA-LumA	ZG.10	0.314578125890809	1.19737002260476
BRCA-LumA	Zibotentan	0.0479711680079766	1.88822630897467
BRCA-LumA	ZM447439	0.021057569662276	2.20452734711456
BRCA-LumA	ZSTK474	0.123794205861127	1.69557674364357
BRCA-LumB	X.5Z..7.Oxozeaenol	0.168158636848452	0.602687569988802
BRCA-LumB	X5.Fluorouracil	0.346526599052965	1.19233776387803
BRCA-LumB	A.443654	0.308206999859299	1.59862778730703
BRCA-LumB	A.770041	0.555000917739946	1.10671432218535
BRCA-LumB	Afatinib	0.17935198127471	1.81472612990123
BRCA-LumB	AICA.Ribonucleotide	0.716236686635925	1.39148239148239
BRCA-LumB	AKT.inhibitor.VIII	0.53936504193499	1.42774566473988
BRCA-LumB	Alectinib	0.284038236451907	1.52744159864903
BRCA-LumB	Amuvatinib	0.124112590880801	1.17059891107078
BRCA-LumB	AR.42	0.111232500224799	1.17709685795897
BRCA-LumB	AS601245	0.371794358343022	1.48077994428969
BRCA-LumB	AS605240	0.80015341122862	1.03056877975445
BRCA-LumB	AT.7519	0.0138757719536491	2.20245795601552
BRCA-LumB	Avagacestat	0.370637154532537	1.36526458616011
BRCA-LumB	Axitinib	0.782655627781151	1.32651963421194
BRCA-LumB	AZ628	0.00818351808703678	0.517603323857424
BRCA-LumB	AZD6482	0.206416928517391	2.33001988071571
BRCA-LumB	AZD7762	0.274818301862128	1.71591908531223
BRCA-LumB	AZD8055	0.353861514610844	1.06828528072838
BRCA-LumB	BAY.61.3606	0.036596855780017	1.68160651920838
BRCA-LumB	Belinostat	0.0664228845721345	1.22870662460568
BRCA-LumB	Bexarotene	0.217084517462104	1.72978535724787
BRCA-LumB	BI.2536	0.478155635483493	1.52999155167558
BRCA-LumB	Bicalutamide	0.385963509476055	1.49958041958042
BRCA-LumB	BIX02189	0.244657462940939	1.50209907640638
BRCA-LumB	Bleomycin	0.776052994768748	1.01547678482277
BRCA-LumB	Bleomycin..50.uM.	0.0770857035539699	0.598657718120805
BRCA-LumB	BMS.345541	0.179764010989738	1.17492862704386
BRCA-LumB	BMS.509744	0.811683305570849	0.948453608247423
BRCA-LumB	BMS.536924	0.99246124189628	1.15981380915438
BRCA-LumB	BMS.754807	0.0175069508983217	0.533831282952548
BRCA-LumB	Bortezomib	0.889905376315344	1.40350396934027
BRCA-LumB	Bosutinib	0.205553963168723	1.89382415576514
BRCA-LumB	Bryostatin.1	0.192886219186903	0.681006864988558
BRCA-LumB	BX.912	0.136609714025368	1.58029612756264
BRCA-LumB	BX795	0.393382414633089	1.31954887218045
BRCA-LumB	Cabozantinib	0.1656238753734	2.00653594771242
BRCA-LumB	CAY10603	0.0628384542093898	1.69253208868145
BRCA-LumB	CCT.018159	0.478301123680232	1.3300134589502
BRCA-LumB	CCT007093	0.824283312583632	0.980697847067557
BRCA-LumB	Cetuximab	0.505352211678995	0.900581959262852
BRCA-LumB	CGP.082996	0.176129442314833	0.63361192681274
BRCA-LumB	CGP.60474	0.223016137843021	1.93435582822086
BRCA-LumB	CHIR.99021	0.257989876286758	0.766331070007024
BRCA-LumB	CI.1040	0.764466484825704	1.12461538461538
BRCA-LumB	Cisplatin	0.733738431706042	1.12355806203538
BRCA-LumB	CMK	0.871769591675231	1.0215
BRCA-LumB	CP466722	0.651256880255509	0.947484662576687
BRCA-LumB	CP724714	0.113423260806664	1.49958041958042
BRCA-LumB	Crizotinib	0.00801139104657663	2.71235795454545
BRCA-LumB	CUDC.101	0.387893188381796	1.15766347893513
BRCA-LumB	CX.5461	0.77374227761769	1.01147132169576
BRCA-LumB	Cyclopamine	0.887285976905381	1.36763508009775
BRCA-LumB	Cytarabine	0.476383931528673	0.960118168389956
BRCA-LumB	Dabrafenib	0.526689571648379	1.38549618320611
BRCA-LumB	Dacinostat	0.381938299635726	1.48828125
BRCA-LumB	Dactolisib	0.0979779526237174	1.8849073792894
BRCA-LumB	Daporinad	0.020762849903425	2.10828834550651
BRCA-LumB	Dasatinib	0.997679877822361	1.22870662460568
BRCA-LumB	DMOG	0.347381098069809	1.34639286679276
BRCA-LumB	Docetaxel	0.957525741146199	0.747903075489282
BRCA-LumB	Doramapimod	0.822402362401159	0.856629105730041
BRCA-LumB	Doxorubicin	0.333894272910673	1.50209907640638
BRCA-LumB	EHT.1864	0.830366025245916	0.794762915782024
BRCA-LumB	Elesclomol	0.0683081288253943	0.585023400936037
BRCA-LumB	Embelin	0.718750841812698	1.06520090978014
BRCA-LumB	Entinostat	0.339071165441911	1.244327176781
BRCA-LumB	Enzastaurin	0.97308948429592	1.03461249059443
BRCA-LumB	Epothilone.B	0.225392995676902	1.22426470588235
BRCA-LumB	Erlotinib	0.692839218312623	0.923414634146342
BRCA-LumB	Etoposide	0.182706108648532	1.72422907488987
BRCA-LumB	Fedratinib	0.172253461437931	1.46089850249584
BRCA-LumB	FH535	0.179913493729839	0.648446359718757
BRCA-LumB	FMK	0.140130622516237	1.61975875933372
BRCA-LumB	Foretinib	0.59372615574971	1.03461249059443
BRCA-LumB	FR.180204	0.184072831617303	1.56081655798129
BRCA-LumB	FTI.277	0.118230278872955	1.90726052471019
BRCA-LumB	Gefitinib	0.443434983765581	1.4387417218543
BRCA-LumB	Gemcitabine	0.0792914453664674	1.81472612990123
BRCA-LumB	Genentech.Cpd.10	0.398365774351607	1.17492862704386
BRCA-LumB	GNF.2	0.494843931912702	0.91672753834916
BRCA-LumB	GSK1070916	0.474116300737768	1.40350396934027
BRCA-LumB	GSK1904529A	0.416491235602935	1.66260869565217
BRCA-LumB	GSK269962A	0.409598321207171	1.28845641162357
BRCA-LumB	GSK319347A	0.256793829110317	1.1967127576311
BRCA-LumB	GSK429286A	0.506314478949656	0.710726643598616
BRCA-LumB	GSK650394	0.0424014957336502	1.87011807447775
BRCA-LumB	GSK690693	0.936327316986455	1.01647940074906
BRCA-LumB	GW.2580	0.349105807672762	1.52362204724409
BRCA-LumB	GW441756	0.0937161296072052	1.90277354465102
BRCA-LumB	GW843682X	0.329346359952862	1.50209907640638
BRCA-LumB	HG.5.113.01	0.946350460149924	1.04882959979864
BRCA-LumB	HG.5.88.01	0.897584438221011	1.23427217688866
BRCA-LumB	HG6.64.1	0.192810032746717	0.637720488466757
BRCA-LumB	I.BET.762	0.410992917085754	1.44119271120928
BRCA-LumB	ICL1100013	0.221711730263501	1.47953216374269
BRCA-LumB	Idelalisib	0.109484567374719	1.39508196721311
BRCA-LumB	Imatinib	0.56856891814122	1.46709247431269
BRCA-LumB	IOX2	0.150825569257555	2.05054945054945
BRCA-LumB	IPA.3	0.0447173873421247	1.46833333333333
BRCA-LumB	Ispinesib.Mesylate	0.36636206103109	1.09000762776506
BRCA-LumB	JNK.Inhibitor.VIII	0.545605033467153	0.909113001215067
BRCA-LumB	JNK.9L	0.235810144631051	1.54022015241321
BRCA-LumB	JQ1	0.328754196651481	1.50840807174888
BRCA-LumB	JQ12	0.429145375187714	1.50083939563514
BRCA-LumB	JW.7.24.1	0.353134667429415	1.0910478128179
BRCA-LumB	JW.7.52.1	0.493531885496292	0.68691267476507
BRCA-LumB	KIN001.236	0.916981500528691	0.966954377311961
BRCA-LumB	KIN001.244	0.27338553554191	1.59731351814804
BRCA-LumB	KIN001.260	0.423376380275075	1.43384785005513
BRCA-LumB	KIN001.266	0.565783516194955	1.13097072419106
BRCA-LumB	KIN001.270	0.610406229191087	1.46337402885683
BRCA-LumB	KU.55933	0.569225941100913	1.52999155167558
BRCA-LumB	Lapatinib	0.777468090098919	0.894915254237288
BRCA-LumB	Lenalidomide	0.301170350007103	1.15015479876161
BRCA-LumB	Lestaurtinib	0.755583677240118	1.34639286679276
BRCA-LumB	LFM.A13	0.362929391329426	0.91863580998782
BRCA-LumB	Linifanib	0.0796115250812521	2.09695817490494
BRCA-LumB	Linsitinib	0.357561405008675	0.657571623465211
BRCA-LumB	Luminespib	0.866303237181455	1.29991980753809
BRCA-LumB	Masitinib	0.369609863836957	1.54022015241321
BRCA-LumB	Methotrexate	0.340868794559904	1.16627816627817
BRCA-LumB	MG.132	0.0758507817267045	0.595440321859633
BRCA-LumB	Midostaurin	0.842682453860978	0.979713013359723
BRCA-LumB	Mitomycin.C	0.370486589083655	0.871480144404332
BRCA-LumB	MK.2206	0.0201346797235491	1.92378328741965
BRCA-LumB	Motesanib	0.787700292096515	1.01047120418848
BRCA-LumB	MPS.1.IN.1	0.640896720956333	1.07446808510638
BRCA-LumB	Navitoclax	0.106653073044331	2.09695817490494
BRCA-LumB	NG.25	0.32203810525502	1.54535179429217
BRCA-LumB	Nilotinib	0.858372906464233	1.01547678482277
BRCA-LumB	NPK76.II.72.1	0.442092705419331	1.47953216374269
BRCA-LumB	NSC.207895	0.646665495180036	1.02854996243426
BRCA-LumB	NSC.87877	0.120631358087042	1.7256169212691
BRCA-LumB	NU7441	0.983807579931414	1.16627816627817
BRCA-LumB	Nutlin.3a....	0.749543728145234	0.958169291338583
BRCA-LumB	NVP.BHG712	0.456508499345098	1.48452746027321
BRCA-LumB	NVP.TAE684	0.652748668233261	1.4658523042754
BRCA-LumB	Obatoclax.Mesylate	0.961984337198914	1.01647940074906
BRCA-LumB	Olaparib	0.118336365018072	1.82773109243697
BRCA-LumB	Omipalisib	0.108346337000946	1.67616279069767
BRCA-LumB	OSI.027	0.0574388761306601	1.67752253562082
BRCA-LumB	OSI.930	0.142784735125332	1.58029612756264
BRCA-LumB	OSU.03012	0.435985860999725	1.6012585812357
BRCA-LumB	PAC.1	0.208381999201297	2.17567567567568
BRCA-LumB	Paclitaxel	0.0651454916095767	2.00186567164179
BRCA-LumB	Palbociclib	0.599329992799061	1.0539314516129
BRCA-LumB	Parthenolide	0.536352513654691	0.757533286615277
BRCA-LumB	Pazopanib	0.499545677167603	0.6768
BRCA-LumB	PD0325901	0.153744171791578	0.743542006050733
BRCA-LumB	PD173074	0.701064935566394	0.879884225759768
BRCA-LumB	Pelitinib	0.910508408707219	1.30798071772898
BRCA-LumB	Pevonedistat	0.269473839905148	1.24097020827841
BRCA-LumB	PF.4708671	0.994796511984483	1.37238379994564
BRCA-LumB	PF.562271	0.0992531256967036	0.59463687150838
BRCA-LumB	PFI.1	0.0871785318633853	2.52024708304736
BRCA-LumB	PFI.3	0.00976896283848306	2.19909502262443
BRCA-LumB	PHA.665752	0.60785064519356	1.23538704581359
BRCA-LumB	PHA.793887	0.475828340985775	1.50967199327166
BRCA-LumB	Phenformin	0.0924647312105366	1.62374245472837
BRCA-LumB	PI.103	0.461331544572803	1.15122580645161
BRCA-LumB	Pictilisib	0.937559057846248	1.02451838879159
BRCA-LumB	PIK.93	0.283155054174557	1.53510008457852
BRCA-LumB	Piperlongumine	0.962871361020599	1.29991980753809
BRCA-LumB	PLX.4720	0.614284974374967	1.28502930207778
BRCA-LumB	Ponatinib	0.308335828492606	1.69116360454943
BRCA-LumB	Pyrimethamine	0.816046407163739	1.3417004048583
BRCA-LumB	QL.VIII.58	0.769996210312265	0.948453608247423
BRCA-LumB	QL.X.138	0.192477351116386	1.635734870317
BRCA-LumB	QL.XI.92	0.0647829233621445	1.55436013590034
BRCA-LumB	QL.XII.47	0.515150947639412	1.05597579425113
BRCA-LumB	QL.XII.61	0.0256322306205616	2.61270062805304
BRCA-LumB	QS11	0.00779972284266112	0.514529167577016
BRCA-LumB	Quizartinib	0.985037383391996	0.985629335976214
BRCA-LumB	Rapamycin	0.35354113879047	1.41074856046065
BRCA-LumB	Refametinib	0.0186971441297649	0.542391543712839
BRCA-LumB	RO.3306	0.652439273952176	1.65855777584709
BRCA-LumB	rTRAIL	0.234945198754721	1.96175200493523
BRCA-LumB	Rucaparib	0.596390337853594	0.894915254237288
BRCA-LumB	Ruxolitinib	0.252935373232558	1.97248840803709
BRCA-LumB	S.Trityl.L.cysteine	0.0293480786041309	0.558062375580624
BRCA-LumB	Salubrinal	0.874250895330138	0.975778546712803
BRCA-LumB	Saracatinib	0.867081145962004	1.37357259380098
BRCA-LumB	SB216763	0.492870896817498	1.35462912831619
BRCA-LumB	SB505124	0.839013549541351	0.995529061102832
BRCA-LumB	SB52334	0.267097296576471	0.63689803300927
BRCA-LumB	SB590885	0.237909215238927	0.844646271510516
BRCA-LumB	Seliciclib	0.214935938326068	1.69116360454943
BRCA-LumB	Selisistat	0.278100208039143	1.17492862704386
BRCA-LumB	Selumetinib	0.0549299942834565	0.571492007104796
BRCA-LumB	Sepantronium.bromide	0.547532723808758	1.08274111675127
BRCA-LumB	Serdemetan	0.666548479885592	1.09208852709234
BRCA-LumB	SGC0946	0.634237101626988	1.1172254927054
BRCA-LumB	Shikonin	0.300436007959387	0.787614786908406
BRCA-LumB	SL0101	0.0314335734958648	2.32825438887049
BRCA-LumB	SN.38	0.177338763762542	0.825445897740785
BRCA-LumB	SNX.2112	0.697992001974869	0.71758724289346
BRCA-LumB	Sorafenib	0.66082289724903	0.740060451057894
BRCA-LumB	STF.62247	0.0528794210803838	1.92529087568892
BRCA-LumB	Sunitinib	0.218040372650989	1.73256840247132
BRCA-LumB	T0901317	0.531030562267283	1.1172254927054
BRCA-LumB	TAK.715	0.780309553720754	1.01647940074906
BRCA-LumB	Talazoparib	0.278959174018473	0.858479251619093
BRCA-LumB	Tamoxifen	0.953202555893787	0.986617100371747
BRCA-LumB	Tanespimycin	0.864477670869251	1.17059891107078
BRCA-LumB	Temozolomide	0.10307870207439	2.40161182001343
BRCA-LumB	Temsirolimus	0.890880432627407	1.03461249059443
BRCA-LumB	TGX221	0.516549483597754	0.921501706484642
BRCA-LumB	Thapsigargin	0.648111427145537	0.721027064538515
BRCA-LumB	THZ.2.102.1	0.313361055387967	1.11827956989247
BRCA-LumB	THZ.2.49	0.0398777997193217	1.80322484323679
BRCA-LumB	Tipifarnib	0.638783146906989	1.02049487628093
BRCA-LumB	Tivozanib	0.917327060895026	1.02049487628093
BRCA-LumB	TL.1.85	0.202703250058364	1.537658674189
BRCA-LumB	TL.2.105	0.905677622057816	1.01647940074906
BRCA-LumB	Tozasertib	0.577884650610772	0.693685419058554
BRCA-LumB	TPCA.1	0.166461554748313	1.62374245472837
BRCA-LumB	Trametinib	0.0448469136235372	0.565159574468085
BRCA-LumB	Tretinoin	0.941379136758015	1.14801444043321
BRCA-LumB	Tubastatin.A	0.823081601566616	0.975778546712803
BRCA-LumB	TW.37	0.0548892723962913	2.60487804878049
BRCA-LumB	UNC0638	0.23961015507588	1.49204132923764
BRCA-LumB	UNC1215	0.180105641664022	1.68296943231441
BRCA-LumB	Veliparib	0.423248494143625	1.50967199327166
BRCA-LumB	Vinblastine	0.10784992858721	1.76904832493329
BRCA-LumB	Vinorelbine	0.0359932113842745	0.554917127071823
BRCA-LumB	Vismodegib	0.973228244308924	0.994536876086417
BRCA-LumB	VNLG.124	0.016945940134838	2.73680456490728
BRCA-LumB	Vorinostat	0.275689858375069	1.57378447540517
BRCA-LumB	VX.11e	0.131299323349876	0.630331753554502
BRCA-LumB	VX.702	0.147735426195424	2.03789539617914
BRCA-LumB	Wee1.Inhibitor	0.52572166495168	0.911964980544747
BRCA-LumB	WH.4.023	0.371477218703906	0.849246231155779
BRCA-LumB	WHI.P97	0.00859513489832702	0.515297202797203
BRCA-LumB	WZ.1.84	0.05202159173262	2.46028513238289
BRCA-LumB	WZ3105	0.728997502053746	1.06212121212121
BRCA-LumB	XAV939	0.133224541990162	2.38894472361809
BRCA-LumB	XMD11.85h	0.2813799964885	2.26891582050442
BRCA-LumB	XMD13.2	0.309151457553377	1.537658674189
BRCA-LumB	XMD14.99	0.701984122192236	1.21761929732564
BRCA-LumB	XMD15.27	0.0927066847954915	2.30891089108911
BRCA-LumB	XMD8.85	0.289892127928839	0.775170147852617
BRCA-LumB	XMD8.92	0.483398448303984	1.64242424242424
BRCA-LumB	Y.39983	0.623546862094407	1.43507030603805
BRCA-LumB	YK.4.279	0.681255319431295	0.795658329400661
BRCA-LumB	YM201636	0.531049401175828	1.48702928870293
BRCA-LumB	Z.LLNle.CHO	0.112471452152735	1.86717095310136
BRCA-LumB	ZG.10	0.174847582832597	2.05531112507857
BRCA-LumB	Zibotentan	0.00500228929770579	2.8966275659824
BRCA-LumB	ZM447439	0.486775535628857	1.09625668449198
BRCA-LumB	ZSTK474	0.431170756074279	1.52616769836804
CESC	X.5Z..7.Oxozeaenol	0.849919497553602	0.856928310121302
CESC	X5.Fluorouracil	0.000411071724101266	1.24938481120068
CESC	A.443654	0.139854175837545	0.92915146522302
CESC	A.770041	0.128363104033034	0.860694599699341
CESC	Afatinib	0.480572354707319	0.944522481128979
CESC	AICA.Ribonucleotide	0.000301460662813402	1.27678380801913
CESC	AKT.inhibitor.VIII	0.0290207427504331	2.35890850722311
CESC	Alectinib	0.00122473436002	1.07118758891674
CESC	Amuvatinib	0.000688141961283449	3.55355623895832
CESC	AR.42	0.00876499094258161	2.91589061054124
CESC	AS601245	0.033150711129574	1.03434525168168
CESC	AS605240	0.00495474695361687	3.12812041116006
CESC	AT.7519	0.00069429637085144	1.24566212626462
CESC	Avagacestat	0.000260158437464906	1.11062013488926
CESC	Axitinib	0.0625982279239915	0.965187785373063
CESC	AZ628	0.0259366285856954	0.647104518916819
CESC	AZD6482	0.123931658565788	1.01665619527584
CESC	AZD7762	0.00482460810374343	1.12552002526327
CESC	AZD8055	0.000774769686976651	1.2567291890973
CESC	BAY.61.3606	0.00182304015014733	1.40074401710654
CESC	Belinostat	0.000454814578091672	1.51060571943256
CESC	Bexarotene	0.000995141904130565	1.48468656716418
CESC	BI.2536	0.0222841264561487	1.20890881075781
CESC	Bicalutamide	0.0236817586355773	1.15162694300518
CESC	BIX02189	0.000264095624564384	1.34644370832188
CESC	Bleomycin	0.167700130951441	2.1264928683546
CESC	Bleomycin..50.uM.	0.37341196551168	0.622132481465855
CESC	BMS.345541	5.75048068851852e-06	1.67612867080629
CESC	BMS.509744	0.0629109722334622	0.640255869739042
CESC	BMS.536924	0.426409881572917	0.59926690783642
CESC	BMS.754807	0.0549405463935759	0.660433442567033
CESC	Bortezomib	0.783991136764091	0.812492862852575
CESC	Bosutinib	0.000439652121834327	1.2058453010834
CESC	Bryostatin.1	0.00792133387158434	1.14710022911088
CESC	BX.912	0.0154087770337862	1.14127019130051
CESC	BX795	0.0874934274850227	0.579031374324035
CESC	Cabozantinib	0.0059252741369132	1.12591656825859
CESC	CAY10603	0.0709914969035429	2.94268422926308
CESC	CCT.018159	0.00178745740742247	1.09878867245048
CESC	CCT007093	0.0025396157086778	1.32654177885931
CESC	Cetuximab	0.84259648311129	0.673276283618582
CESC	CGP.082996	0.283915051972798	0.817918450845605
CESC	CGP.60474	0.0406456221477683	0.916858941769974
CESC	CHIR.99021	0.302483162165708	0.631764065993836
CESC	CI.1040	0.00218167650934783	1.51881372755437
CESC	Cisplatin	0.000575547323428371	1.21717894736842
CESC	CMK	0.896981508566223	0.917778212399765
CESC	CP466722	0.00438228190279964	3.139013178057
CESC	CP724714	0.00164428923477304	3.69579944289694
CESC	Crizotinib	0.696522364493864	0.823213558631922
CESC	CUDC.101	0.00615728781647446	1.1159130446694
CESC	CX.5461	0.150057397769226	0.965920489942453
CESC	Cyclopamine	0.133672452039838	1.12687991869137
CESC	Cytarabine	0.128679031767826	0.68097122346225
CESC	Dabrafenib	0.0286064494128589	1.2083782686032
CESC	Dacinostat	0.000711557603197177	1.24254490003389
CESC	Dactolisib	0.00526676549455923	1.19738496354036
CESC	Daporinad	0.000104204353962492	1.16809776803673
CESC	Dasatinib	0.651135114794535	0.67417461482025
CESC	DMOG	0.254721495183642	1.01172245290324
CESC	Docetaxel	0.302025316894632	0.873385412638255
CESC	Doramapimod	0.867816952231139	0.72127066691436
CESC	Doxorubicin	0.0886865918447984	1.01859009509034
CESC	EHT.1864	0.00737477480068495	2.93118831425188
CESC	Elesclomol	0.213325215201331	0.696776574803149
CESC	Embelin	0.0337150204729526	1.04210611278519
CESC	Entinostat	0.649757005196986	1.02817958789699
CESC	Enzastaurin	0.532727011115855	2.34546618989166
CESC	Epothilone.B	0.340906066196012	0.913950762016413
CESC	Erlotinib	0.00472090110827534	1.17510560249
CESC	Etoposide	0.0442370971224706	0.927456670065093
CESC	Fedratinib	0.00540798442448175	1.28397895607294
CESC	FH535	0.134657082214235	2.08820889709244
CESC	FMK	2.44199374435055e-05	1.52092141492259
CESC	Foretinib	0.143712912340791	0.984960611124373
CESC	FR.180204	0.530492872883376	0.881390962874932
CESC	FTI.277	0.139391796983472	0.852131996615471
CESC	Gefitinib	0.069353262852556	1.02699189171078
CESC	Gemcitabine	0.00610235724422765	1.19761951328546
CESC	Genentech.Cpd.10	0.00116776190350971	1.45120289168049
CESC	GNF.2	0.000665202481613299	1.42530817832369
CESC	GSK1070916	0.000162442534501669	3.18170222395951
CESC	GSK1904529A	0.00408519034582292	1.24662219458421
CESC	GSK269962A	0.464319319216805	0.80346835443038
CESC	GSK319347A	0.0482944400172853	2.56134668418812
CESC	GSK429286A	0.101516162052623	1.05601976215224
CESC	GSK650394	0.0494050128419045	2.34100039105549
CESC	GSK690693	0.156602371005922	2.29264426125555
CESC	GW.2580	0.00324987647086732	1.18440842245989
CESC	GW441756	0.0137773913300117	1.05738900291671
CESC	GW843682X	0.137890354935158	0.833994717433745
CESC	HG.5.113.01	0.459122491028479	0.860000256927405
CESC	HG.5.88.01	0.0680553190566959	0.603583507231777
CESC	HG6.64.1	0.473275603944602	0.945765649827317
CESC	I.BET.762	0.243123865881573	1.2435035589199
CESC	ICL1100013	0.00176397234685644	1.09834142615527
CESC	Idelalisib	0.0111384506886097	3.35950728073146
CESC	Imatinib	0.108183481938208	1.09962752241005
CESC	IOX2	0.12763702981346	1.05006065507481
CESC	IPA.3	0.000175454126871757	1.11636413452976
CESC	Ispinesib.Mesylate	0.0470224719479466	1.0872475005101
CESC	JNK.Inhibitor.VIII	0.31746340051951	0.89300752756436
CESC	JNK.9L	0.00301415595924301	1.30071851830647
CESC	JQ1	0.0135996447220447	1.01150821729437
CESC	JQ12	0.0133770961987627	1.0518629394393
CESC	JW.7.24.1	3.50966452540916e-05	1.52282682321066
CESC	JW.7.52.1	0.283645414342903	0.831696804305134
CESC	KIN001.236	0.00548636654959316	2.46614517009278
CESC	KIN001.244	0.0013968479985729	2.84978097926604
CESC	KIN001.260	0.00199742107118795	1.27666206464652
CESC	KIN001.266	5.50371123940374e-06	1.41386705839148
CESC	KIN001.270	0.000200447717124836	1.31486135244195
CESC	KU.55933	0.000504712629865653	1.05465144522711
CESC	Lapatinib	0.460774729383112	0.770062735257215
CESC	Lenalidomide	2.04988622300827e-05	1.29751995194371
CESC	Lestaurtinib	0.127490853073121	1.08652486127734
CESC	LFM.A13	0.816512277525996	0.879586830213041
CESC	Linifanib	0.0156391340280728	1.10007504946442
CESC	Linsitinib	0.0383273850780595	0.672827282728273
CESC	Luminespib	0.0167647690828448	1.03678426525513
CESC	Masitinib	0.000179419264835393	1.53019132479986
CESC	Methotrexate	0.0132852753008907	0.894218432068845
CESC	MG.132	0.0211552176706141	1.05197222034927
CESC	Midostaurin	0.72636700002868	0.944263586243109
CESC	Mitomycin.C	0.0186798840240394	0.984485022079007
CESC	MK.2206	0.81300259160963	2.16056676685273
CESC	Motesanib	0.0584983948566971	1.15691103025608
CESC	MPS.1.IN.1	0.0253158018247015	0.980262547853386
CESC	Navitoclax	0.00414453772044187	1.30053385621663
CESC	NG.25	2.0861076516208e-06	4.00307649279821
CESC	Nilotinib	0.0137137121277989	1.10136223417324
CESC	NPK76.II.72.1	0.00187698393863086	3.02986092994321
CESC	NSC.207895	0.000753687973654263	1.33728365835703
CESC	NSC.87877	0.000986916166747	1.29058559780669
CESC	NU7441	0.0615867911047649	0.89982867822656
CESC	Nutlin.3a....	0.452310460616583	0.740868006274744
CESC	NVP.BHG712	1.44728461584366e-06	1.53155775408328
CESC	NVP.TAE684	0.815114521946136	0.981000834691363
CESC	Obatoclax.Mesylate	0.176125393972126	0.906673774264429
CESC	Olaparib	0.00163347928626011	1.18825792422849
CESC	Omipalisib	0.0748009678185629	1.09493437998283
CESC	OSI.027	9.12817356544372e-05	1.41568327773451
CESC	OSI.930	0.00135654975487882	1.25136890360372
CESC	OSU.03012	0.00457138591500997	1.08308194048104
CESC	PAC.1	0.00301046753560546	1.56557215139866
CESC	Paclitaxel	0.151497410394447	0.991577772759276
CESC	Palbociclib	0.379142550250631	0.753954174058619
CESC	Parthenolide	0.878753551202245	2.15216049382716
CESC	Pazopanib	0.174893419166776	0.723668719715465
CESC	PD0325901	0.71866407514259	0.798900056893609
CESC	PD173074	0.085543888791779	1.26773286367639
CESC	Pelitinib	0.658114263872392	1.08508034913125
CESC	Pevonedistat	0.0171269429088393	0.997046851304972
CESC	PF.4708671	0.00114441744112883	1.44041496719276
CESC	PF.562271	0.332597715391363	0.850848413390065
CESC	PFI.1	0.0499733486040131	1.08302645703958
CESC	PFI.3	1.26797978201549e-05	1.27210168623994
CESC	PHA.665752	0.594679758106427	1.05974626079202
CESC	PHA.793887	0.000472143812537022	1.29328303827854
CESC	Phenformin	0.012300106843963	2.48580504993336
CESC	PI.103	0.00363053766590377	3.27189613425733
CESC	Pictilisib	0.576363178842035	0.612204416767849
CESC	PIK.93	0.00871401555692222	1.14738643735593
CESC	Piperlongumine	0.757413838523283	0.857720602395717
CESC	PLX.4720	0.115885153293562	1.0392805291176
CESC	Ponatinib	0.310458963188774	1.22340290955092
CESC	Pyrimethamine	0.651084988254931	0.854108411790359
CESC	QL.VIII.58	0.054281512267345	0.911861582325448
CESC	QL.X.138	0.00204322784569109	1.26282860669343
CESC	QL.XI.92	0.00116427116550116	1.54526752083743
CESC	QL.XII.47	0.00173588880845737	1.30367526998768
CESC	QL.XII.61	0.00805310475092428	2.55240594278956
CESC	QS11	0.180171191480066	1.06507386763353
CESC	Quizartinib	4.51211650601732e-05	3.8796135177214
CESC	Rapamycin	0.249634855342521	0.864219758738651
CESC	Refametinib	0.188082667653949	0.909113380602355
CESC	RO.3306	0.0608250132448778	0.954073508704978
CESC	rTRAIL	0.409937312015438	0.735566164403998
CESC	Rucaparib	0.4688806419742	0.854157848154847
CESC	Ruxolitinib	0.000108731218312534	1.3555793929203
CESC	S.Trityl.L.cysteine	0.258844852247205	0.525945222840245
CESC	Salubrinal	0.0250553540148341	2.91892051610361
CESC	Saracatinib	0.0333235931290695	0.85970275790312
CESC	SB216763	0.654600021680574	0.847692465297342
CESC	SB505124	0.00669496828160656	1.20578643114091
CESC	SB52334	0.527565428260947	2.21050167340073
CESC	SB590885	0.192805171770573	1.06304003894365
CESC	Seliciclib	0.0537673832222231	2.67263871320961
CESC	Selisistat	0.000195773788158329	3.59744422975584
CESC	Selumetinib	0.799813391279543	0.588477661137186
CESC	Sepantronium.bromide	0.032043181304505	1.08186165299136
CESC	Serdemetan	0.628004327184867	0.611726807221675
CESC	SGC0946	0.000141062982922324	3.28632997196535
CESC	Shikonin	0.958364323962999	1.04782368552222
CESC	SL0101	0.00060190900494697	1.12744680558799
CESC	SN.38	0.00718720001960618	1.04156242434025
CESC	SNX.2112	0.00153503348050351	1.11394068840877
CESC	Sorafenib	0.00083391652772341	3.03409912442766
CESC	STF.62247	7.72925747806179e-05	1.28074424435833
CESC	Sunitinib	0.056239476002097	0.817724413950829
CESC	T0901317	2.009700966207e-05	3.07238995998545
CESC	TAK.715	0.000746797603104548	1.3065743647074
CESC	Talazoparib	0.112854974531981	0.991736854690863
CESC	Tamoxifen	0.000184069747322505	1.38110929662895
CESC	Tanespimycin	0.287678947085391	0.802746313991014
CESC	Temozolomide	0.012240117813089	1.11895982124498
CESC	Temsirolimus	0.729124789916308	0.82647564469914
CESC	TGX221	0.0376550341142398	0.600301948285365
CESC	Thapsigargin	0.0290653727844605	1.04956940120487
CESC	THZ.2.102.1	0.00869682735845216	0.979208327263578
CESC	THZ.2.49	0.012635435243797	2.81288812365789
CESC	Tipifarnib	0.233612429060963	1.03261263437613
CESC	Tivozanib	0.00115707492445272	1.11422233784727
CESC	TL.1.85	0.00147810564531263	1.3376593379625
CESC	TL.2.105	0.010900396462538	1.47113968126423
CESC	Tozasertib	0.012671153894728	1.27143364844694
CESC	TPCA.1	0.000524880152300697	1.24740256986557
CESC	Trametinib	0.230402290739584	0.703291962976201
CESC	Tretinoin	0.169596759063162	0.938628111523287
CESC	Tubastatin.A	0.000484970890141883	1.5774656469943
CESC	TW.37	0.930403905896632	0.647281599359091
CESC	UNC0638	0.00563108200505879	1.11303966928573
CESC	UNC1215	0.000135912965817517	1.38174818444308
CESC	Veliparib	0.00228410858520556	1.3025044031101
CESC	Vinblastine	0.00371773379269004	1.15880968858131
CESC	Vinorelbine	0.0537324650060976	0.908909963704484
CESC	Vismodegib	2.29255065338347e-06	1.41483984719365
CESC	VNLG.124	0.0173681519622044	1.13545652233753
CESC	Vorinostat	0.000495901155611162	1.07549473056004
CESC	VX.11e	0.982913335069268	2.01642792747671
CESC	VX.702	0.000561624092770258	1.20790678784993
CESC	Wee1.Inhibitor	0.404512530922258	0.784831651740166
CESC	WH.4.023	0.0648426850807894	0.542448214475189
CESC	WHI.P97	0.00255406199820573	1.13887434915562
CESC	WZ.1.84	0.000667859721219241	1.27720996441281
CESC	WZ3105	0.124402521005429	0.87603359089795
CESC	XAV939	0.0800144078435312	0.896844644455108
CESC	XMD11.85h	0.00843019640578254	1.14772993940063
CESC	XMD13.2	0.00507611700816455	1.20502127183162
CESC	XMD14.99	1.89027570943316e-05	1.51209586593185
CESC	XMD15.27	0.000699029213811776	1.40526038001407
CESC	XMD8.85	0.690155956035891	0.623268096805701
[truncated: 7,790 more rows]
