# Supplementary material for: Deep generative neural network for accurate drug response imputation
Source: Nat Commun. 2021 Mar 19;12:1740. doi: 10.1038/s41467-021-21997-5 (PMC7979803; doi:10.1038/s41467-021-21997-5)
Supplement: Supplementary file 3 — Source Data [file 41467_2021_21997_MOESM3_ESM.zip › Figure7A.source.txt]

Cancer	Gene	Drug	p.twosided	FC	nMut	nMutProp	adjp	color
ACC	CTNNB1	17-AAG	0.808504861535452	-0.0210743086734513	12	0.151898734177215	0.808504861535452	0
ACC	CTNNB1	AEW541	0.906293136353105	-0.000487757909080067	12	0.151898734177215	0.906293136353105	0
ACC	CTNNB1	AZD0530	0.0102002388056237	-0.127673041985419	12	0.151898734177215	0.0102002388056237	0
ACC	CTNNB1	AZD6244	0.819252555680316	-0.0721378002925071	12	0.151898734177215	0.819252555680316	0
ACC	CTNNB1	Erlotinib	0.776485536042779	0.0060616289963058	12	0.151898734177215	0.776485536042779	0
ACC	CTNNB1	Irinotecan	0.39437740326628	0.0980093671967193	12	0.151898734177215	0.39437740326628	0
ACC	CTNNB1	L685458	0.00800024402603481	-0.0649258764649641	12	0.151898734177215	0.00800024402603481	1
ACC	CTNNB1	Lapatinib	0.574879736259483	0.00424797914420827	12	0.151898734177215	0.574879736259483	0
ACC	CTNNB1	LBW242	0.00979978176527191	-0.0860669241368027	12	0.151898734177215	0.00979978176527191	1
ACC	CTNNB1	Nilotinib	0.00340013942043522	-0.139833436103716	12	0.151898734177215	0.00340013942043522	1
ACC	CTNNB1	Nutlin3	0.000309004502163007	-0.0838803606341059	12	0.151898734177215	0.000309004502163007	1
ACC	CTNNB1	Paclitaxel	0.672739880268546	0.0170169073863833	12	0.151898734177215	0.672739880268546	0
ACC	CTNNB1	Panobinostat	0.519593153554598	0.0212989912433352	12	0.151898734177215	0.519593153554598	0
ACC	CTNNB1	PD0325901	0.88438465552462	-0.0937942696335899	12	0.151898734177215	0.88438465552462	0
ACC	CTNNB1	PD0332991	0.939284795827913	-0.00707771076184127	12	0.151898734177215	0.939284795827913	0
ACC	CTNNB1	PF2341066	0.181413205387032	-0.0443479200880823	12	0.151898734177215	0.181413205387032	0
ACC	CTNNB1	PHA665752	0.315357686679331	-0.0361238798050141	12	0.151898734177215	0.315357686679331	0
ACC	CTNNB1	PLX4720	0.000608949845983388	-0.18736241835878	12	0.151898734177215	0.000608949845983388	1
ACC	CTNNB1	RAF265	0.565475064133564	0.00756329995309568	12	0.151898734177215	0.565475064133564	0
ACC	CTNNB1	Sorafenib	0.0424725370066203	-0.0587707789517224	12	0.151898734177215	0.0424725370066203	0
ACC	CTNNB1	TAE684	0.0139645005532827	-0.139627757314017	12	0.151898734177215	0.0139645005532827	0
ACC	CTNNB1	TKI258	0.220339670098149	-0.137404064222294	12	0.151898734177215	0.220339670098149	0
ACC	CTNNB1	Topotecan	0.493016286867054	0.0644766971299791	12	0.151898734177215	0.493016286867054	0
ACC	CTNNB1	ZD6474	0.119233625964397	0.0681010061022586	12	0.151898734177215	0.119233625964397	0
BLCA	ABCA9	17-AAG	0.464310187324405	-0.0528472994123543	10	0.0246913580246914	0.915628166458946	0
BLCA	ABCA9	AEW541	0.0950748647955222	0.0610055965478807	10	0.0246913580246914	0.816520421434564	0
BLCA	ABCA9	AZD0530	0.120069416118755	-0.121408599183109	10	0.0246913580246914	0.580743910615203	0
BLCA	ABCA9	AZD6244	0.740188121731899	-0.0212661224453454	10	0.0246913580246914	0.966039781962592	0
BLCA	ABCA9	Erlotinib	0.204422944753541	-0.104908406209848	10	0.0246913580246914	0.734597611650307	0
BLCA	ABCA9	Irinotecan	0.0758068226607382	0.250294908908122	10	0.0246913580246914	0.502494592232118	0
BLCA	ABCA9	L685458	0.381854871052971	0.0588911811616504	10	0.0246913580246914	0.799083675665686	0
BLCA	ABCA9	Lapatinib	0.290796302570802	-0.118353160325556	10	0.0246913580246914	0.890114922517508	0
BLCA	ABCA9	LBW242	0.0429079654875183	-0.0783576941749224	10	0.0246913580246914	0.847594472494213	0
BLCA	ABCA9	Nilotinib	0.375791534248262	0.0646119747414821	10	0.0246913580246914	0.837820886137714	0
BLCA	ABCA9	Nutlin3	0.940886080311259	0.0295289417584979	10	0.0246913580246914	0.990069150719409	0
BLCA	ABCA9	Paclitaxel	0.918645789019563	0.0020909457643068	10	0.0246913580246914	0.971960053560877	0
BLCA	ABCA9	Panobinostat	0.0354693973992648	0.19491238083521	10	0.0246913580246914	0.340318181724808	0
BLCA	ABCA9	PD0325901	0.863360170495763	-0.0253022735240038	10	0.0246913580246914	0.970753310336302	0
BLCA	ABCA9	PD0332991	0.332232164586389	0.0803802756483845	10	0.0246913580246914	0.836585802115041	0
BLCA	ABCA9	PF2341066	0.679785152821238	0.0159901699865012	10	0.0246913580246914	0.951002793971021	0
BLCA	ABCA9	PHA665752	0.329449027041016	0.0335563323501751	10	0.0246913580246914	0.762336943095563	0
BLCA	ABCA9	PLX4720	0.435779511024282	0.0278733368400099	10	0.0246913580246914	0.798772881245255	0
BLCA	ABCA9	RAF265	0.333629412805098	0.078820653456563	10	0.0246913580246914	0.866778873148143	0
BLCA	ABCA9	Sorafenib	0.0423360663029037	0.083658234716032	10	0.0246913580246914	0.4132895336758	0
BLCA	ABCA9	TAE684	0.139159852435191	0.0887780012164774	10	0.0246913580246914	0.742048517680597	0
BLCA	ABCA9	TKI258	0.609562188078183	0.02403936763625	10	0.0246913580246914	0.87020696321616	0
BLCA	ABCA9	Topotecan	0.559586670599633	0.0939084848227179	10	0.0246913580246914	0.833410399204204	0
BLCA	ABCA9	ZD6474	0.826127924671437	-0.0279773010509581	10	0.0246913580246914	0.99043243857316	0
BLCA	ABCC5	17-AAG	0.873231033601297	0.0251977578048153	12	0.0296296296296296	0.965157297668922	0
BLCA	ABCC5	AEW541	0.617481778849463	-0.0133777512196062	12	0.0296296296296296	0.974425185529834	0
BLCA	ABCC5	AZD0530	0.207820035218235	-0.082615571371129	12	0.0296296296296296	0.684074282593357	0
BLCA	ABCC5	AZD6244	0.321022444915092	-0.0926956333135103	12	0.0296296296296296	0.862435670806708	0
BLCA	ABCC5	Erlotinib	0.938993569057922	0.0184480734398813	12	0.0296296296296296	0.976059104678629	0
BLCA	ABCC5	Irinotecan	0.117413728733671	0.222469782612123	12	0.0296296296296296	0.604935950214783	0
BLCA	ABCC5	L685458	0.34964292881891	0.0103989434877614	12	0.0296296296296296	0.779081470990859	0
BLCA	ABCC5	Lapatinib	0.6676513476403	0.0492706859748233	12	0.0296296296296296	0.942497616694609	0
BLCA	ABCC5	LBW242	0.444836523725535	0.0238632340159901	12	0.0296296296296296	0.92288838783419	0
BLCA	ABCC5	Nilotinib	0.800303568372335	-0.00977426419957994	12	0.0296296296296296	0.942388295922077	0
BLCA	ABCC5	Nutlin3	0.719352159436278	0.00651087144900386	12	0.0296296296296296	0.944385745459014	0
BLCA	ABCC5	Paclitaxel	0.562016471801509	0.107141734893689	12	0.0296296296296296	0.85273318334165	0
BLCA	ABCC5	Panobinostat	0.705812785958902	0.0108124208875395	12	0.0296296296296296	0.880408580380315	0
BLCA	ABCC5	PD0325901	0.230173838831038	-0.141374079566388	12	0.0296296296296296	0.824629317148566	0
BLCA	ABCC5	PD0332991	0.89165832648336	-0.00417013700317814	12	0.0296296296296296	0.992209994374861	0
BLCA	ABCC5	PF2341066	0.707741408075454	-0.000277321490735116	12	0.0296296296296296	0.962673346128807	0
BLCA	ABCC5	PHA665752	0.622974368562263	0.0151559723185238	12	0.0296296296296296	0.925065980347918	0
BLCA	ABCC5	PLX4720	0.26293341550061	-0.0782506925378043	12	0.0296296296296296	0.684782631578512	0
BLCA	ABCC5	RAF265	0.992754981493385	-0.00340934258273018	12	0.0296296296296296	1	0
BLCA	ABCC5	Sorafenib	0.331247714899083	0.0241086798920573	12	0.0296296296296296	0.791763656020384	0
BLCA	ABCC5	TAE684	0.836591725775365	0.000103414427324422	12	0.0296296296296296	0.968079625120928	0
BLCA	ABCC5	TKI258	0.129411090936925	0.0988084821531512	12	0.0296296296296296	0.783778333868826	0
BLCA	ABCC5	Topotecan	0.490940402736377	0.10748952151574	12	0.0296296296296296	0.802433623782906	0
BLCA	ABCC5	ZD6474	0.546376584615826	-0.0169917851461272	12	0.0296296296296296	0.93781540521598	0
BLCA	ACSS3	17-AAG	0.204580861410453	-0.0800990775364792	10	0.0246913580246914	0.896262854465089	0
BLCA	ACSS3	AEW541	0.703202415181284	-0.0261121670354898	10	0.0246913580246914	0.979083686736802	0
BLCA	ACSS3	AZD0530	0.186287637721737	-0.118859218340885	10	0.0246913580246914	0.683135414646223	0
BLCA	ACSS3	AZD6244	0.91442258515872	-0.00999892124519763	10	0.0246913580246914	0.966039781962592	0
BLCA	ACSS3	Erlotinib	0.0417309974376918	-0.173949928409102	10	0.0246913580246914	0.652267532196458	0
BLCA	ACSS3	Irinotecan	0.171844591747574	0.198162745119141	10	0.0246913580246914	0.682047189133001	0
BLCA	ACSS3	L685458	0.0420119660091139	0.0529074566773282	10	0.0246913580246914	0.573015621504893	0
BLCA	ACSS3	Lapatinib	0.20358661300618	-0.124901354992263	10	0.0246913580246914	0.890114922517508	0
BLCA	ACSS3	LBW242	0.666291669618714	0.0196326100112241	10	0.0246913580246914	0.963374382335473	0
BLCA	ACSS3	Nilotinib	0.126465043798629	0.0854721709823069	10	0.0246913580246914	0.720645696583346	0
BLCA	ACSS3	Nutlin3	0.201608677667176	0.0323294224068464	10	0.0246913580246914	0.870846277684918	0
BLCA	ACSS3	Paclitaxel	0.762006427980716	0.0529506788103253	10	0.0246913580246914	0.936054642400741	0
BLCA	ACSS3	Panobinostat	0.159908973795365	0.129962954657348	10	0.0246913580246914	0.533085750760667	0
BLCA	ACSS3	PD0325901	0.268416066029337	-0.129235867533162	10	0.0246913580246914	0.824629317148566	0
BLCA	ACSS3	PD0332991	0.275726251007805	0.0486909974742821	10	0.0246913580246914	0.824183152198492	0
BLCA	ACSS3	PF2341066	0.0724709581177057	0.0762699623791376	10	0.0246913580246914	0.399652392774852	0
BLCA	ACSS3	PHA665752	0.113190155874416	0.0268713555154479	10	0.0246913580246914	0.557393519393908	0
BLCA	ACSS3	PLX4720	0.227354606574488	0.0879950203162994	10	0.0246913580246914	0.683469512768826	0
BLCA	ACSS3	RAF265	0.160740164283589	0.110191685451665	10	0.0246913580246914	0.732604210292511	0
BLCA	ACSS3	Sorafenib	0.154989945762452	0.0753822957411749	10	0.0246913580246914	0.640854539253491	0
BLCA	ACSS3	TAE684	0.0673033759152029	0.134959400194213	10	0.0246913580246914	0.644852663484012	0
BLCA	ACSS3	TKI258	0.119683485728678	0.171896187693823	10	0.0246913580246914	0.782764482060976	0
BLCA	ACSS3	Topotecan	0.330682971617898	0.134846620885559	10	0.0246913580246914	0.771524934861473	0
BLCA	ACSS3	ZD6474	0.0873360863499981	-0.130890654345269	10	0.0246913580246914	0.919789455780561	0
BLCA	ACTB	17-AAG	0.213399096906654	0.0785813135092273	13	0.0320987654320988	0.896262854465089	0
BLCA	ACTB	AEW541	0.184162957870879	0.0342035155031066	13	0.0320987654320988	0.909304604487465	0
BLCA	ACTB	AZD0530	0.911714825155238	0.0209303418207325	13	0.0320987654320988	0.982215024260592	0
BLCA	ACTB	AZD6244	0.834110941907409	0.0264765837513605	13	0.0320987654320988	0.966039781962592	0
BLCA	ACTB	Erlotinib	0.811106376526911	0.018221220508754	13	0.0320987654320988	0.940529454229045	0
BLCA	ACTB	Irinotecan	0.62914844577072	0.0726184488265034	13	0.0320987654320988	0.946288079484783	0
BLCA	ACTB	L685458	0.330432418002165	0.00688094377819831	13	0.0320987654320988	0.775371119470427	0
BLCA	ACTB	Lapatinib	0.476421978346847	0.0720520845197317	13	0.0320987654320988	0.929234791099132	0
BLCA	ACTB	LBW242	0.90976122752362	-0.00859366973628539	13	0.0320987654320988	0.990112248803317	0
BLCA	ACTB	Nilotinib	0.870819323798868	-0.00628212899368785	13	0.0320987654320988	0.94671642082721	0
BLCA	ACTB	Nutlin3	0.406348472243283	0.0107674012443798	13	0.0320987654320988	0.944385745459014	0
BLCA	ACTB	Paclitaxel	0.83603470468199	-0.00628524950910236	13	0.0320987654320988	0.936054642400741	0
BLCA	ACTB	Panobinostat	0.0789577586562239	0.0925743042702765	13	0.0320987654320988	0.495186608964272	0
BLCA	ACTB	PD0325901	0.939115892848341	0.0215313095545793	13	0.0320987654320988	0.988313899024658	0
BLCA	ACTB	PD0332991	0.101832423717024	0.0447979642930457	13	0.0320987654320988	0.639366575235645	0
BLCA	ACTB	PF2341066	0.379068024424014	0.0241112781262005	13	0.0320987654320988	0.762864549224485	0
BLCA	ACTB	PHA665752	0.0919283205515705	0.0289620691812853	13	0.0320987654320988	0.544448713887311	0
BLCA	ACTB	PLX4720	0.234020032772891	-0.0692807728115568	13	0.0320987654320988	0.683469512768826	0
BLCA	ACTB	RAF265	0.560915615576496	-0.0463492831908086	13	0.0320987654320988	0.926638816481163	0
BLCA	ACTB	Sorafenib	0.90976122752362	0.00743863668166889	13	0.0320987654320988	0.936357297228397	0
BLCA	ACTB	TAE684	0.0777054840246475	0.070041356497732	13	0.0320987654320988	0.644852663484012	0
BLCA	ACTB	TKI258	0.182540443900379	0.0760903690835286	13	0.0320987654320988	0.785741165456013	0
BLCA	ACTB	Topotecan	0.964625157161724	-0.00307625601366546	13	0.0320987654320988	0.989680356049042	0
BLCA	ACTB	ZD6474	0.59800187426215	-0.0409054297405747	13	0.0320987654320988	0.944842961334197	0
BLCA	ADAMTS16	17-AAG	0.484493582983509	-0.0536812258842416	11	0.0271604938271605	0.915628166458946	0
BLCA	ADAMTS16	AEW541	0.867094212686393	-0.00381476388546453	11	0.0271604938271605	0.987987155801323	0
BLCA	ADAMTS16	AZD0530	0.0996580389059589	-0.108910346255772	11	0.0271604938271605	0.524590612778651	0
BLCA	ADAMTS16	AZD6244	0.723641996165512	0.0426039831228691	11	0.0271604938271605	0.966039781962592	0
BLCA	ADAMTS16	Erlotinib	0.565338505321079	-0.086539837356314	11	0.0271604938271605	0.925195450814126	0
BLCA	ADAMTS16	Irinotecan	0.237106188932103	0.19460494818029	11	0.0271604938271605	0.72654745889069	0
BLCA	ADAMTS16	L685458	0.419630970999272	0.0402069537950294	11	0.0271604938271605	0.799762931777761	0
BLCA	ADAMTS16	Lapatinib	0.26726958316025	-0.112673913986276	11	0.0271604938271605	0.890114922517508	0
BLCA	ADAMTS16	LBW242	0.797623251765363	0.0115699729978607	11	0.0271604938271605	0.963374382335473	0
BLCA	ADAMTS16	Nilotinib	0.112482920983792	0.0724767122870774	11	0.0271604938271605	0.720645696583346	0
BLCA	ADAMTS16	Nutlin3	0.589306991304473	0.0111219497946196	11	0.0271604938271605	0.944385745459014	0
BLCA	ADAMTS16	Paclitaxel	0.941902822149012	-0.00420874128912363	11	0.0271604938271605	0.975463690867017	0
BLCA	ADAMTS16	Panobinostat	0.0454884646555194	0.138743504439876	11	0.0271604938271605	0.371750555977865	0
BLCA	ADAMTS16	PD0325901	0.636669499379958	0.059973160309464	11	0.0271604938271605	0.927570845577957	0
BLCA	ADAMTS16	PD0332991	0.892643389191834	-0.000709244672451703	11	0.0271604938271605	0.992209994374861	0
BLCA	ADAMTS16	PF2341066	0.114328340268022	0.0478440229861002	11	0.0271604938271605	0.451480510331269	0
BLCA	ADAMTS16	PHA665752	0.944050971338654	0.00227718530336429	11	0.0271604938271605	0.992442797477471	0
BLCA	ADAMTS16	PLX4720	0.245781330422406	0.104854896403878	11	0.0271604938271605	0.683469512768826	0
BLCA	ADAMTS16	RAF265	0.02839736947553	0.125163390125806	11	0.0271604938271605	0.436193835555555	0
BLCA	ADAMTS16	Sorafenib	0.141273395474301	0.0435393204232061	11	0.0271604938271605	0.608759904134715	0
BLCA	ADAMTS16	TAE684	0.0125332832242652	0.126734640062807	11	0.0271604938271605	0.396159340099419	0
BLCA	ADAMTS16	TKI258	0.723641996165512	0.0287695945571129	11	0.0271604938271605	0.902648174164349	0
BLCA	ADAMTS16	Topotecan	0.697509028408687	0.0497754429828428	11	0.0271604938271605	0.882417431110788	0
BLCA	ADAMTS16	ZD6474	0.454653693174038	-0.0554354794948433	11	0.0271604938271605	0.934165013463113	0
BLCA	ADAMTS9	17-AAG	0.938166157590298	0.00479138939716917	13	0.0320987654320988	0.983829112163277	0
BLCA	ADAMTS9	AEW541	0.988020604935099	0.00057885122590362	13	0.0320987654320988	0.996429290934547	0
BLCA	ADAMTS9	AZD0530	0.625569991099027	-0.0678965310401336	13	0.0320987654320988	0.856719653245492	0
BLCA	ADAMTS9	AZD6244	0.492925901495407	-0.0442648444934521	13	0.0320987654320988	0.950479306781339	0
BLCA	ADAMTS9	Erlotinib	0.0864999913497612	-0.0702093847227139	13	0.0320987654320988	0.702530614750547	0
BLCA	ADAMTS9	Irinotecan	0.741158783296074	-0.0304696399658124	13	0.0320987654320988	0.950140048032695	0
BLCA	ADAMTS9	L685458	0.984027939987544	-0.00133462871294282	13	0.0320987654320988	0.988197549902745	0
BLCA	ADAMTS9	Lapatinib	0.66689310695512	-0.0275326393015873	13	0.0320987654320988	0.942497616694609	0
BLCA	ADAMTS9	LBW242	0.448311676548253	0.0110163644413579	13	0.0320987654320988	0.92288838783419	0
BLCA	ADAMTS9	Nilotinib	0.460384796937773	0.0283425890384078	13	0.0320987654320988	0.872889574994018	0
BLCA	ADAMTS9	Nutlin3	0.681515049010673	0.00272810090354425	13	0.0320987654320988	0.944385745459014	0
BLCA	ADAMTS9	Paclitaxel	0.040171320558236	-0.225252723479874	13	0.0320987654320988	0.641546937286836	0
BLCA	ADAMTS9	Panobinostat	0.325385835314138	0.0555427773601611	13	0.0320987654320988	0.707616937766727	0
BLCA	ADAMTS9	PD0325901	0.37300380657102	-0.0922086474039734	13	0.0320987654320988	0.875320136304705	0
BLCA	ADAMTS9	PD0332991	0.89844706814853	-0.0117586451850193	13	0.0320987654320988	0.992209994374861	0
BLCA	ADAMTS9	PF2341066	0.451312986329844	0.0272800126489265	13	0.0320987654320988	0.829156416745527	0
BLCA	ADAMTS9	PHA665752	0.0512496087020654	0.0325615945201435	13	0.0320987654320988	0.463242427605448	0
BLCA	ADAMTS9	PLX4720	0.137163722141574	-0.0878940181920981	13	0.0320987654320988	0.626942132525363	0
BLCA	ADAMTS9	RAF265	0.668714086933096	0.0229645276672021	13	0.0320987654320988	0.960516597594811	0
BLCA	ADAMTS9	Sorafenib	0.634459521164286	0.018442860219359	13	0.0320987654320988	0.905092497084262	0
BLCA	ADAMTS9	TAE684	0.139159247129811	0.0778196753828808	13	0.0320987654320988	0.742048517680597	0
BLCA	ADAMTS9	TKI258	0.182273046499464	0.102803121307399	13	0.0320987654320988	0.785741165456013	0
BLCA	ADAMTS9	Topotecan	0.188923762843527	0.148422644971991	13	0.0320987654320988	0.612932442057156	0
BLCA	ADAMTS9	ZD6474	0.602713044956532	-0.0479702188083599	13	0.0320987654320988	0.945980077183431	0
BLCA	ADCY5	17-AAG	0.135926983115082	0.121933805719784	10	0.0246913580246914	0.894852638840956	0
BLCA	ADCY5	AEW541	0.547318549404754	0.0292507302180064	10	0.0246913580246914	0.974425185529834	0
BLCA	ADCY5	AZD0530	0.648464578177747	-0.119774320762423	10	0.0246913580246914	0.873216505841625	0
BLCA	ADCY5	AZD6244	0.466594450636307	0.0723264884373385	10	0.0246913580246914	0.940297075515569	0
BLCA	ADCY5	Erlotinib	0.163638412203886	-0.0632068200372853	10	0.0246913580246914	0.718016467251979	0
BLCA	ADCY5	Irinotecan	0.154504638397778	0.277180167785777	10	0.0246913580246914	0.631337918970231	0
BLCA	ADCY5	L685458	0.130847042305927	0.0925081466934045	10	0.0246913580246914	0.649698170631197	0
BLCA	ADCY5	Lapatinib	0.5585813559302	-0.0437574518753252	10	0.0246913580246914	0.942497616694609	0
BLCA	ADCY5	LBW242	0.336607960628748	0.0417591662114623	10	0.0246913580246914	0.92288838783419	0
BLCA	ADCY5	Nilotinib	0.0123802261123552	0.110441710019676	10	0.0246913580246914	0.225234803046273	0
BLCA	ADCY5	Nutlin3	0.125223087737535	0.0454869593042959	10	0.0246913580246914	0.815439946780339	0
BLCA	ADCY5	Paclitaxel	0.125223087737535	0.274191474022682	10	0.0246913580246914	0.741946794844895	0
BLCA	ADCY5	Panobinostat	0.638409432157233	0.0732499489777085	10	0.0246913580246914	0.839729031523977	0
BLCA	ADCY5	PD0325901	0.765102268561059	0.0823124832933149	10	0.0246913580246914	0.970753310336302	0
BLCA	ADCY5	PD0332991	0.247159973211907	0.0960845854019209	10	0.0246913580246914	0.806724907647486	0
BLCA	ADCY5	PF2341066	0.00812084330835589	0.0785443764136572	10	0.0246913580246914	0.293342023514386	0
BLCA	ADCY5	PHA665752	0.017290106030473	0.0776845503810862	10	0.0246913580246914	0.273183675281473	0
BLCA	ADCY5	PLX4720	0.392950167536843	0.148970689433659	10	0.0246913580246914	0.798772881245255	0
BLCA	ADCY5	RAF265	0.14576347717727	0.0824199780770163	10	0.0246913580246914	0.684379984665708	0
BLCA	ADCY5	Sorafenib	0.0228055932327864	0.0763420297137516	10	0.0246913580246914	0.4132895336758	0
BLCA	ADCY5	TAE684	0.14576347717727	0.0854768521074405	10	0.0246913580246914	0.750998784587239	0
BLCA	ADCY5	TKI258	0.0171588866824799	0.242681991153034	10	0.0246913580246914	0.580950877678248	0
BLCA	ADCY5	Topotecan	0.069282787981686	0.263225185439464	10	0.0246913580246914	0.451135934514076	0
BLCA	ADCY5	ZD6474	0.392950167536843	-0.0606450271485064	10	0.0246913580246914	0.934165013463113	0
BLCA	AHR	17-AAG	0.859307373221273	0.0350026460526625	11	0.0271604938271605	0.965157297668922	0
BLCA	AHR	AEW541	0.522162424998734	0.0104967463676237	11	0.0271604938271605	0.974425185529834	0
BLCA	AHR	AZD0530	0.998920383826705	0.0132844056532175	11	0.0271604938271605	0.998920383826705	0
BLCA	AHR	AZD6244	0.177324333675608	0.121465944779225	11	0.0271604938271605	0.759212596876473	0
BLCA	AHR	Erlotinib	0.985965709211931	0.0307099056681566	11	0.0271604938271605	0.990143530013676	0
BLCA	AHR	Irinotecan	0.525687204406817	0.0725720549606979	11	0.0271604938271605	0.940878529705348	0
BLCA	AHR	L685458	0.11125060845698	0.0442415146622873	11	0.0271604938271605	0.649698170631197	0
BLCA	AHR	Lapatinib	0.691767261672606	0.0420037443650449	11	0.0271604938271605	0.942497616694609	0
BLCA	AHR	LBW242	0.133462577315959	0.0534490626135111	11	0.0271604938271605	0.847594472494213	0
BLCA	AHR	Nilotinib	0.276046126856207	0.0350407230849881	11	0.0271604938271605	0.814425492291009	0
BLCA	AHR	Nutlin3	0.0590833536678326	0.0636212440240731	11	0.0271604938271605	0.779399948022145	0
BLCA	AHR	Paclitaxel	0.393212914600204	-0.0725145483410268	11	0.0271604938271605	0.814802350488158	0
BLCA	AHR	Panobinostat	0.282055449312514	0.0913824417797402	11	0.0271604938271605	0.686565907779703	0
BLCA	AHR	PD0325901	0.391714953224828	0.11079904143328	11	0.0271604938271605	0.875320136304705	0
BLCA	AHR	PD0332991	0.173017969298075	0.070159330913203	11	0.0271604938271605	0.720052335970446	0
BLCA	AHR	PF2341066	0.207765039665635	0.0289617270967062	11	0.0271604938271605	0.562496165587959	0
BLCA	AHR	PHA665752	0.109439907903011	0.0406528598897324	11	0.0271604938271605	0.55185655687263	0
BLCA	AHR	PLX4720	0.484207134384166	0.0501078067967629	11	0.0271604938271605	0.798772881245255	0
BLCA	AHR	RAF265	0.59488685480375	-0.0519207554566374	11	0.0271604938271605	0.935783451619161	0
BLCA	AHR	Sorafenib	0.789807626339552	-0.00865539510446212	11	0.0271604938271605	0.93325149255249	0
BLCA	AHR	TAE684	0.552505226138284	0.0287654202190977	11	0.0271604938271605	0.947846516486846	0
BLCA	AHR	TKI258	0.211697982091258	0.100515101742635	11	0.0271604938271605	0.795512389679285	0
BLCA	AHR	Topotecan	0.69576360197184	0.0268971015459916	11	0.0271604938271605	0.882417431110788	0
BLCA	AHR	ZD6474	0.677848171184968	0.0255314042450709	11	0.0271604938271605	0.979573271773399	0
BLCA	ANKRD12	17-AAG	0.196147848589079	-0.0940921367881984	15	0.037037037037037	0.896262854465089	0
BLCA	ANKRD12	AEW541	0.738560389706484	0.0144246453481394	15	0.037037037037037	0.979083686736802	0
BLCA	ANKRD12	AZD0530	0.329040495067763	-0.0353274046171066	15	0.037037037037037	0.72978655920594	0
BLCA	ANKRD12	AZD6244	0.851698514429887	-0.00898405427724613	15	0.037037037037037	0.966039781962592	0
BLCA	ANKRD12	Erlotinib	0.0798801762033551	-0.0828575769409359	15	0.037037037037037	0.702530614750547	0
BLCA	ANKRD12	Irinotecan	0.261498208952458	-0.176862258255347	15	0.037037037037037	0.72654745889069	0
BLCA	ANKRD12	L685458	0.844510585052112	-0.0152532061719862	15	0.037037037037037	0.950886846185937	0
BLCA	ANKRD12	Lapatinib	0.864306732869466	-0.0329697774947777	15	0.037037037037037	0.975431884238397	0
BLCA	ANKRD12	LBW242	0.111652400256591	0.035676677988389	15	0.037037037037037	0.847594472494213	0
BLCA	ANKRD12	Nilotinib	0.705917829367318	-0.0386269374571196	15	0.037037037037037	0.932594587136862	0
BLCA	ANKRD12	Nutlin3	0.64392501740431	-0.0128525262899454	15	0.037037037037037	0.944385745459014	0
BLCA	ANKRD12	Paclitaxel	0.0426984213748332	-0.264723005975584	15	0.037037037037037	0.641546937286836	0
BLCA	ANKRD12	Panobinostat	0.509579790615602	0.0142606446144136	15	0.037037037037037	0.820731132146879	0
BLCA	ANKRD12	PD0325901	0.947874837237386	-0.0685375749828072	15	0.037037037037037	0.988313899024658	0
BLCA	ANKRD12	PD0332991	0.539470147389304	-0.0379341620884921	15	0.037037037037037	0.91997302829208	0
BLCA	ANKRD12	PF2341066	0.395389217325746	-0.0264692366765661	15	0.037037037037037	0.780993462882885	0
BLCA	ANKRD12	PHA665752	0.600172207945799	-0.00265704151240487	15	0.037037037037037	0.925065980347918	0
BLCA	ANKRD12	PLX4720	0.0290629025825937	-0.101152018731352	15	0.037037037037037	0.39075528303484	0
BLCA	ANKRD12	RAF265	0.408267783300401	-0.0579555297603016	15	0.037037037037037	0.8927340096519	0
BLCA	ANKRD12	Sorafenib	0.318913382824657	-0.0459348213408846	15	0.037037037037037	0.782393324906409	0
BLCA	ANKRD12	TAE684	0.924158942981728	-0.0196636999036146	15	0.037037037037037	0.968079625120928	0
BLCA	ANKRD12	TKI258	0.455268942199773	-0.0553893354478932	15	0.037037037037037	0.87020696321616	0
BLCA	ANKRD12	Topotecan	0.849900352334282	-0.0326235752566073	15	0.037037037037037	0.951048861513585	0
BLCA	ANKRD12	ZD6474	0.433414581855298	-0.045502474021168	15	0.037037037037037	0.934165013463113	0
BLCA	ARHGAP31	17-AAG	0.970223271149398	-0.0382553856884789	12	0.0296296296296296	0.995423875594837	0
BLCA	ARHGAP31	AEW541	0.625661920594496	-0.00894352542211752	12	0.0296296296296296	0.974425185529834	0
BLCA	ARHGAP31	AZD0530	0.425587338352192	-0.07090783784287	12	0.0296296296296296	0.78800155616773	0
BLCA	ARHGAP31	AZD6244	0.0393242706214123	-0.223296859066775	12	0.0296296296296296	0.665703724091051	0
BLCA	ARHGAP31	Erlotinib	0.892490074007189	0.0285184595916368	12	0.0296296296296296	0.957014413676801	0
BLCA	ARHGAP31	Irinotecan	0.0205779633700453	0.30097082367369	12	0.0296296296296296	0.359120918310797	0
BLCA	ARHGAP31	L685458	0.403503355685235	0.00410250740242135	12	0.0296296296296296	0.799762931777761	0
BLCA	ARHGAP31	Lapatinib	0.439169705003296	0.0478107634323293	12	0.0296296296296296	0.929234791099132	0
BLCA	ARHGAP31	LBW242	0.106221345347285	-0.0468500617580281	12	0.0296296296296296	0.847594472494213	0
BLCA	ARHGAP31	Nilotinib	0.655126368658572	-0.00616697877530248	12	0.0296296296296296	0.931689667179084	0
BLCA	ARHGAP31	Nutlin3	0.238887899291153	-0.0402761334902382	12	0.0296296296296296	0.870846277684918	0
BLCA	ARHGAP31	Paclitaxel	0.56678299785331	-0.0678711349285228	12	0.0296296296296296	0.85273318334165	0
BLCA	ARHGAP31	Panobinostat	0.577288612961941	0.0363907330546267	12	0.0296296296296296	0.820731132146879	0
BLCA	ARHGAP31	PD0325901	0.0270988776548875	-0.364070287017997	12	0.0296296296296296	0.55112856846803	0
BLCA	ARHGAP31	PD0332991	0.478177426643985	-0.0388480763600751	12	0.0296296296296296	0.885375391520503	0
BLCA	ARHGAP31	PF2341066	0.929228522782281	-0.0100385828351799	12	0.0296296296296296	0.991114216024104	0
BLCA	ARHGAP31	PHA665752	0.203925059249657	0.0166306497786977	12	0.0296296296296296	0.644403187228916	0
BLCA	ARHGAP31	PLX4720	0.190512827355822	-0.0901991413751557	12	0.0296296296296296	0.653325233864632	0
BLCA	ARHGAP31	RAF265	0.855980952367389	0.00585930612734775	12	0.0296296296296296	0.983580148392152	0
BLCA	ARHGAP31	Sorafenib	0.0607345005896517	0.0329590019825611	12	0.0296296296296296	0.4132895336758	0
BLCA	ARHGAP31	TAE684	0.422602679195378	-0.0711430765979693	12	0.0296296296296296	0.947846516486846	0
BLCA	ARHGAP31	TKI258	0.56678299785331	-0.0511541687929069	12	0.0296296296296296	0.87020696321616	0
BLCA	ARHGAP31	Topotecan	0.46078492431103	0.0566569092643339	12	0.0296296296296296	0.791348022186334	0
BLCA	ARHGAP31	ZD6474	0.670066266509305	0.0274308789937134	12	0.0296296296296296	0.974268129832548	0
BLCA	ARHGAP35	17-AAG	0.328847115688174	-0.0435845008383988	14	0.0345679012345679	0.915628166458946	0
BLCA	ARHGAP35	AEW541	0.654164175841256	0.0056852149453851	14	0.0345679012345679	0.974425185529834	0
BLCA	ARHGAP35	AZD0530	0.287821422164972	-0.0548529663193089	14	0.0345679012345679	0.718038705822088	0
BLCA	ARHGAP35	AZD6244	0.90725623437228	0.0128779956008307	14	0.0345679012345679	0.966039781962592	0
BLCA	ARHGAP35	Erlotinib	0.623269493706589	-0.0347965692618262	14	0.0345679012345679	0.925195450814126	0
BLCA	ARHGAP35	Irinotecan	0.989459176349115	-0.0479643234312852	14	0.0345679012345679	0.993651799977713	0
BLCA	ARHGAP35	L685458	0.755749547323793	-0.0025117238521643	14	0.0345679012345679	0.950193283959433	0
BLCA	ARHGAP35	Lapatinib	0.179741201863902	0.0719521149249223	14	0.0345679012345679	0.890114922517508	0
BLCA	ARHGAP35	LBW242	0.0429970910416029	-0.0721038933171491	14	0.0345679012345679	0.847594472494213	0
BLCA	ARHGAP35	Nilotinib	0.491332443239963	0.00335991065119556	14	0.0345679012345679	0.89150686976245	0
BLCA	ARHGAP35	Nutlin3	0.0631695984841155	-0.0457505684755675	14	0.0345679012345679	0.785971401678426	0
BLCA	ARHGAP35	Paclitaxel	0.22191601204833	-0.12882245543357	14	0.0345679012345679	0.799858438654812	0
BLCA	ARHGAP35	Panobinostat	0.555387425990238	-0.0272870796766922	14	0.0345679012345679	0.820731132146879	0
BLCA	ARHGAP35	PD0325901	0.914874808682601	0.0498061957995457	14	0.0345679012345679	0.988313899024658	0
BLCA	ARHGAP35	PD0332991	0.461589295149984	-0.0226870738126357	14	0.0345679012345679	0.880639925232875	0
BLCA	ARHGAP35	PF2341066	0.483801522926754	-0.0267264417404032	14	0.0345679012345679	0.851200204380507	0
BLCA	ARHGAP35	PHA665752	0.195005426447938	-0.0313056332723801	14	0.0345679012345679	0.644403187228916	0
BLCA	ARHGAP35	PLX4720	0.859860578745519	-0.0317398770079281	14	0.0345679012345679	0.934802555792147	0
BLCA	ARHGAP35	RAF265	0.730322873406799	0.0249161624906376	14	0.0345679012345679	0.966340438484254	0
BLCA	ARHGAP35	Sorafenib	0.418921201881097	0.0142848647119704	14	0.0345679012345679	0.824143606518476	0
BLCA	ARHGAP35	TAE684	0.497402209584561	-0.044934472392802	14	0.0345679012345679	0.947846516486846	0
BLCA	ARHGAP35	TKI258	0.770400794927789	-0.0266194511830953	14	0.0345679012345679	0.936333273835313	0
BLCA	ARHGAP35	Topotecan	0.326473013804922	-0.0770548240917956	14	0.0345679012345679	0.771524934861473	0
BLCA	ARHGAP35	ZD6474	0.399830970092147	0.0436603014393173	14	0.0345679012345679	0.934165013463113	0
BLCA	ARHGEF12	17-AAG	0.831759596677559	-0.00660373662025737	10	0.0246913580246914	0.965157297668922	0
BLCA	ARHGEF12	AEW541	0.992244905498267	-0.0111471689442727	10	0.0246913580246914	0.996449333063938	0
BLCA	ARHGEF12	AZD0530	0.744193625677347	0.0226667629127679	10	0.0246913580246914	0.899866782069037	0
BLCA	ARHGEF12	AZD6244	0.831759596677559	0.0193656916982425	10	0.0246913580246914	0.966039781962592	0
BLCA	ARHGEF12	Erlotinib	0.316763272061878	0.00395687887751128	10	0.0246913580246914	0.758312075542072	0
BLCA	ARHGEF12	Irinotecan	0.525716053605845	0.0448854264630891	10	0.0246913580246914	0.940878529705348	0
BLCA	ARHGEF12	L685458	0.77378609200072	0.0220525812908077	10	0.0246913580246914	0.950193283959433	0
BLCA	ARHGEF12	Lapatinib	0.651792920441593	0.0565836097790098	10	0.0246913580246914	0.942497616694609	0
BLCA	ARHGEF12	LBW242	0.941334889335986	0.00705545046787659	10	0.0246913580246914	0.990112248803317	0
BLCA	ARHGEF12	Nilotinib	0.62402653764487	0.0237341101321122	10	0.0246913580246914	0.927734790566622	0
BLCA	ARHGEF12	Nutlin3	0.974522904848755	0.00748485324685155	10	0.0246913580246914	0.990069150719409	0
BLCA	ARHGEF12	Paclitaxel	0.472836866367466	-0.0750145025107436	10	0.0246913580246914	0.830266571214285	0
BLCA	ARHGEF12	Panobinostat	0.320807313684295	0.0960941932352197	10	0.0246913580246914	0.707616937766727	0
BLCA	ARHGEF12	PD0325901	0.788709604152757	0.0506562315702297	10	0.0246913580246914	0.970753310336302	0
BLCA	ARHGEF12	PD0332991	0.437637236244807	0.0382747329740522	10	0.0246913580246914	0.864333541583494	0
BLCA	ARHGEF12	PF2341066	0.686166572865167	-0.0216089961545947	10	0.0246913580246914	0.951002793971021	0
BLCA	ARHGEF12	PHA665752	0.739995654732404	0.00656679878412014	10	0.0246913580246914	0.975852796735952	0
BLCA	ARHGEF12	PLX4720	0.553246016970579	0.0361700212774958	10	0.0246913580246914	0.821797121874494	0
BLCA	ARHGEF12	RAF265	0.892858889628621	-0.0173110898160869	10	0.0246913580246914	0.983580148392152	0
BLCA	ARHGEF12	Sorafenib	0.527529356751964	0.0101908091409608	10	0.0246913580246914	0.862803809632785	0
BLCA	ARHGEF12	TAE684	0.429484205323309	-0.0533717854805844	10	0.0246913580246914	0.947846516486846	0
BLCA	ARHGEF12	TKI258	0.72120210133455	0.0506738318741737	10	0.0246913580246914	0.902648174164349	0
BLCA	ARHGEF12	Topotecan	0.529345844126622	-0.0451236133284194	10	0.0246913580246914	0.823595712757823	0
BLCA	ARHGEF12	ZD6474	0.509540976796282	0.024928932909924	10	0.0246913580246914	0.934165013463113	0
BLCA	ARID1A	17-AAG	0.298528651031747	-0.0548558487039386	51	0.125925925925926	0.915628166458946	0
BLCA	ARID1A	AEW541	0.93875119299277	-0.00316355682335256	51	0.125925925925926	0.9913101128187	0
BLCA	ARID1A	AZD0530	0.708663902763474	0.00124612043440897	51	0.125925925925926	0.897916964676634	0
BLCA	ARID1A	AZD6244	0.575154351112152	0.0145879446150725	51	0.125925925925926	0.966039781962592	0
BLCA	ARID1A	Erlotinib	0.900481916666357	0.00867635407078038	51	0.125925925925926	0.957014413676801	0
BLCA	ARID1A	Irinotecan	0.92437881899981	-0.0303520219419222	51	0.125925925925926	0.990478494407769	0
BLCA	ARID1A	L685458	0.926772628993745	-0.00741159784310536	51	0.125925925925926	0.959148965377806	0
BLCA	ARID1A	Lapatinib	0.977162479676722	-0.00194999689870978	51	0.125925925925926	0.992061093100799	0
BLCA	ARID1A	LBW242	0.458526358595979	0.00450986521548979	51	0.125925925925926	0.92288838783419	0
BLCA	ARID1A	Nilotinib	0.95554388681417	-0.0137270257044997	51	0.125925925925926	0.976137505064475	0
BLCA	ARID1A	Nutlin3	0.857708218613915	-0.00643974385870061	51	0.125925925925926	0.990069150719409	0
BLCA	ARID1A	Paclitaxel	0.0521272006588844	-0.147208058442156	51	0.125925925925926	0.722217595522769	0
BLCA	ARID1A	Panobinostat	0.0150262598617913	0.0773550232159232	51	0.125925925925926	0.259232790852323	0
BLCA	ARID1A	PD0325901	0.626506073059649	0.0144502892947194	51	0.125925925925926	0.927570845577957	0
BLCA	ARID1A	PD0332991	0.949543841250036	-0.0111589784836327	51	0.125925925925926	0.992209994374861	0
BLCA	ARID1A	PF2341066	0.894520901515207	-0.010216201735633	51	0.125925925925926	0.986053272833042	0
BLCA	ARID1A	PHA665752	0.742570400334467	-0.00398549729832454	51	0.125925925925926	0.975852796735952	0
BLCA	ARID1A	PLX4720	0.0355718947660274	-0.0705414256592778	51	0.125925925925926	0.39075528303484	0
BLCA	ARID1A	RAF265	0.621176431089705	-0.0150082900071131	51	0.125925925925926	0.948417317454854	0
BLCA	ARID1A	Sorafenib	0.847074731863819	-0.0112724772367911	51	0.125925925925926	0.93325149255249	0
BLCA	ARID1A	TAE684	0.22345988743207	0.0200396641531357	51	0.125925925925926	0.936922135178371	0
BLCA	ARID1A	TKI258	0.382193700463037	-0.0527580180824443	51	0.125925925925926	0.85312424287987	0
BLCA	ARID1A	Topotecan	0.745989965915412	0.00401245018445362	51	0.125925925925926	0.885899539256349	0
BLCA	ARID1A	ZD6474	0.836469015568494	0.0147786627132511	51	0.125925925925926	0.99043243857316	0
BLCA	ARID2	17-AAG	0.382418847771455	0.053977434399775	19	0.0469135802469136	0.915628166458946	0
BLCA	ARID2	AEW541	0.448221649755498	0.0226666764292831	19	0.0469135802469136	0.974425185529834	0
BLCA	ARID2	AZD0530	0.592975344669871	0.0447658035790737	19	0.0469135802469136	0.856719653245492	0
BLCA	ARID2	AZD6244	0.0576206467713736	0.141674677619706	19	0.0469135802469136	0.675328421417088	0
BLCA	ARID2	Erlotinib	0.632619679987774	0.0844738445620674	19	0.0469135802469136	0.925195450814126	0
BLCA	ARID2	Irinotecan	0.237608442710928	-0.136204410641149	19	0.0469135802469136	0.72654745889069	0
BLCA	ARID2	L685458	0.965790915023517	-0.0108791288828938	19	0.0469135802469136	0.978172849831511	0
BLCA	ARID2	Lapatinib	0.0939893431332067	0.11941291682882	19	0.0469135802469136	0.890114922517508	0
BLCA	ARID2	LBW242	0.355664218872287	0.0143784741756359	19	0.0469135802469136	0.92288838783419	0
BLCA	ARID2	Nilotinib	0.215911876767089	-0.0421837954792468	19	0.0469135802469136	0.802690588749387	0
BLCA	ARID2	Nutlin3	0.467224873808096	0.012439073010575	19	0.0469135802469136	0.944385745459014	0
BLCA	ARID2	Paclitaxel	0.513254477072492	0.0859424993605895	19	0.0469135802469136	0.84805739457848	0
BLCA	ARID2	Panobinostat	0.1101962230956	0.0749168933463089	19	0.0469135802469136	0.530278147962168	0
BLCA	ARID2	PD0325901	0.264366163223179	0.135739163743129	19	0.0469135802469136	0.824629317148566	0
BLCA	ARID2	PD0332991	0.0935793936427415	0.0534110516287899	19	0.0469135802469136	0.628763760946606	0
BLCA	ARID2	PF2341066	0.659658111461531	-0.0157293243230091	19	0.0469135802469136	0.951002793971021	0
BLCA	ARID2	PHA665752	0.805821000567566	0.0036781034417005	19	0.0469135802469136	0.975852796735952	0
BLCA	ARID2	PLX4720	0.413950317601312	-0.0440626380610832	19	0.0469135802469136	0.798772881245255	0
BLCA	ARID2	RAF265	0.204493340232697	-0.0701807590833681	19	0.0469135802469136	0.78169228443789	0
BLCA	ARID2	Sorafenib	0.0923581457887595	-0.0452984740384287	19	0.0469135802469136	0.475845229389913	0
BLCA	ARID2	TAE684	0.91918020215326	-0.00278301990594798	19	0.0469135802469136	0.968079625120928	0
BLCA	ARID2	TKI258	0.718184842543094	-0.00725904664655808	19	0.0469135802469136	0.902648174164349	0
BLCA	ARID2	Topotecan	0.513254477072492	-0.0656607223557404	19	0.0469135802469136	0.816384638028058	0
BLCA	ARID2	ZD6474	0.281756881802365	0.0424605689868824	19	0.0469135802469136	0.934165013463113	0
BLCA	ASPM	17-AAG	0.208096056082522	0.0949644194164869	10	0.0246913580246914	0.896262854465089	0
BLCA	ASPM	AEW541	0.48732501205093	-0.0162557817388722	10	0.0246913580246914	0.974425185529834	0
BLCA	ASPM	AZD0530	0.55038272182937	-0.0288402469909843	10	0.0246913580246914	0.848544971438889	0
BLCA	ASPM	AZD6244	0.556133586447084	0.0686939247668015	10	0.0246913580246914	0.960987969735077	0
BLCA	ASPM	Erlotinib	0.386258791505261	0.0866092074696567	10	0.0246913580246914	0.810117996342892	0
BLCA	ASPM	Irinotecan	0.208096056082522	0.148384667512111	10	0.0246913580246914	0.725275960169966	0
BLCA	ASPM	L685458	0.880472110780594	-0.00188057136195702	10	0.0246913580246914	0.952703226276363	0
BLCA	ASPM	Lapatinib	0.764703972894491	0.0400714209683237	10	0.0246913580246914	0.948271124532848	0
BLCA	ASPM	LBW242	0.540863490162916	-0.0163639313546202	10	0.0246913580246914	0.963374382335473	0
BLCA	ASPM	Nilotinib	0.769078093494372	-0.0108938841239579	10	0.0246913580246914	0.940085655121722	0
BLCA	ASPM	Nutlin3	0.719252704316287	-0.0128492282792342	10	0.0246913580246914	0.944385745459014	0
BLCA	ASPM	Paclitaxel	0.736460619169181	0.0649892457385501	10	0.0246913580246914	0.931917565273579	0
BLCA	ASPM	Panobinostat	0.577467404821517	-0.0621010825158521	10	0.0246913580246914	0.820731132146879	0
BLCA	ASPM	PD0325901	0.440171747905881	0.141725192792602	10	0.0246913580246914	0.899316415980119	0
BLCA	ASPM	PD0332991	0.930386754292464	0.000931901769049115	10	0.0246913580246914	0.992209994374861	0
BLCA	ASPM	PF2341066	0.512808519285564	0.0100054787074989	10	0.0246913580246914	0.874356971731501	0
BLCA	ASPM	PHA665752	0.15170513022157	0.040906548873463	10	0.0246913580246914	0.630516129973886	0
BLCA	ASPM	PLX4720	0.480171651164432	-0.0749600900892607	10	0.0246913580246914	0.798772881245255	0
BLCA	ASPM	RAF265	0.436786206653007	0.0321695846217644	10	0.0246913580246914	0.8927340096519	0
BLCA	ASPM	Sorafenib	0.186224577381696	0.0325999876769874	10	0.0246913580246914	0.653676125885803	0
BLCA	ASPM	TAE684	0.693707901135464	0.0193961685121866	10	0.0246913580246914	0.958571554663913	0
BLCA	ASPM	TKI258	0.900845838769588	-0.0380498629410071	10	0.0246913580246914	0.992924969823392	0
BLCA	ASPM	Topotecan	0.898578610741128	0.00952747218699468	10	0.0246913580246914	0.959597608896905	0
BLCA	ASPM	ZD6474	0.299142379154784	0.0814984219752499	10	0.0246913580246914	0.934165013463113	0
BLCA	ASXL1	17-AAG	0.77105714861937	-0.00655157601307366	16	0.0395061728395062	0.965157297668922	0
BLCA	ASXL1	AEW541	0.392550720449156	0.0236679303136836	16	0.0395061728395062	0.974425185529834	0
BLCA	ASXL1	AZD0530	0.405109672560465	-0.0124370809927097	16	0.0395061728395062	0.768087939174642	0
BLCA	ASXL1	AZD6244	0.10352819640974	0.125613151901308	16	0.0395061728395062	0.675328421417088	0
BLCA	ASXL1	Erlotinib	0.295561203118994	-0.0370118329890461	16	0.0395061728395062	0.758312075542072	0
BLCA	ASXL1	Irinotecan	0.00954289636319849	0.327231387048749	16	0.0395061728395062	0.3320013208346	0
BLCA	ASXL1	L685458	0.31032467842839	0.000521141638373301	16	0.0395061728395062	0.756755467634743	0
BLCA	ASXL1	Lapatinib	0.249481056326108	0.0667663260943059	16	0.0395061728395062	0.890114922517508	0
BLCA	ASXL1	LBW242	0.160533405180179	-0.0347520109360069	16	0.0395061728395062	0.847594472494213	0
BLCA	ASXL1	Nilotinib	0.159864658113447	0.0223424736893483	16	0.0395061728395062	0.728613922555518	0
BLCA	ASXL1	Nutlin3	0.777940292304996	-0.010645560997866	16	0.0395061728395062	0.960270048313979	0
BLCA	ASXL1	Paclitaxel	0.177946832547156	-0.222503751957134	16	0.0395061728395062	0.799858438654812	0
BLCA	ASXL1	Panobinostat	0.592013615975921	-0.0471069524629923	16	0.0395061728395062	0.820731132146879	0
BLCA	ASXL1	PD0325901	0.0355435566159443	0.240692029988128	16	0.0395061728395062	0.594849903002712	0
BLCA	ASXL1	PD0332991	0.837099742290374	-0.00966668981830165	16	0.0395061728395062	0.991963194614093	0
BLCA	ASXL1	PF2341066	0.0598495243490788	0.0379103540745405	16	0.0395061728395062	0.399652392774852	0
BLCA	ASXL1	PHA665752	0.511013251906645	0.0151913401873951	16	0.0395061728395062	0.890515740454962	0
BLCA	ASXL1	PLX4720	0.981176476775174	-0.0299948439256519	16	0.0395061728395062	0.990898718314435	0
BLCA	ASXL1	RAF265	0.0952301582021541	0.0819594788042133	16	0.0395061728395062	0.577406193237907	0
BLCA	ASXL1	Sorafenib	0.0377652588261808	0.0490719582048761	16	0.0395061728395062	0.4132895336758	0
BLCA	ASXL1	TAE684	0.644247824235647	0.0097020398666845	16	0.0395061728395062	0.95340783846094	0
BLCA	ASXL1	TKI258	0.254129880174837	0.0617480537319797	16	0.0395061728395062	0.85312424287987	0
BLCA	ASXL1	Topotecan	0.437539889076715	0.0771317150232513	16	0.0395061728395062	0.782006282037846	0
BLCA	ASXL1	ZD6474	0.151361633626892	0.0626627569320402	16	0.0395061728395062	0.934165013463113	0
BLCA	ASXL2	17-AAG	0.510240655998018	0.0217078180736348	26	0.0641975308641975	0.923107141004048	0
BLCA	ASXL2	AEW541	0.39707918468598	-0.0226623962990458	26	0.0641975308641975	0.974425185529834	0
BLCA	ASXL2	AZD0530	0.00283713142928668	-0.119903395873328	26	0.0641975308641975	0.096057164105849	0
BLCA	ASXL2	AZD6244	0.572570446704139	-0.0445807106112008	26	0.0641975308641975	0.966039781962592	0
BLCA	ASXL2	Erlotinib	0.60689719229065	-0.00949897476173756	26	0.0641975308641975	0.925195450814126	0
BLCA	ASXL2	Irinotecan	0.678154521578395	-0.0188353437486568	26	0.0641975308641975	0.950140048032695	0
BLCA	ASXL2	L685458	0.98085852775143	-0.000372119852929675	26	0.0641975308641975	0.988197549902745	0
BLCA	ASXL2	Lapatinib	0.834585398864252	0.0216994633459908	26	0.0641975308641975	0.969591860445234	0
BLCA	ASXL2	LBW242	0.317460160791845	0.0183621481351723	26	0.0641975308641975	0.90648262780322	0
BLCA	ASXL2	Nilotinib	0.23062892002235	0.0195586462507844	26	0.0641975308641975	0.802690588749387	0
BLCA	ASXL2	Nutlin3	0.457015655033394	0.00771813596158255	26	0.0641975308641975	0.944385745459014	0
BLCA	ASXL2	Paclitaxel	0.783637594732892	-0.0698313010338927	26	0.0641975308641975	0.936054642400741	0
BLCA	ASXL2	Panobinostat	0.972354088144391	0.00360605001378556	26	0.0641975308641975	0.976474232585681	0
BLCA	ASXL2	PD0325901	0.392144191448672	-0.087773436370493	26	0.0641975308641975	0.875320136304705	0
BLCA	ASXL2	PD0332991	0.800071163505659	0.00647409885201022	26	0.0641975308641975	0.983830685229034	0
BLCA	ASXL2	PF2341066	0.599464388425743	0.00711652535340912	26	0.0641975308641975	0.910724743954494	0
BLCA	ASXL2	PHA665752	0.0639167226168645	0.0255619000384822	26	0.0641975308641975	0.473383226881153	0
BLCA	ASXL2	PLX4720	0.256475828820558	-0.0466479602049885	26	0.0641975308641975	0.683469512768826	0
BLCA	ASXL2	RAF265	0.390180655900871	-0.0254305704980582	26	0.0641975308641975	0.8927340096519	0
BLCA	ASXL2	Sorafenib	0.934136914413141	0.00844520136851989	26	0.0641975308641975	0.942087015812402	0
BLCA	ASXL2	TAE684	0.393128202709854	0.0291886919604101	26	0.0641975308641975	0.947846516486846	0
BLCA	ASXL2	TKI258	0.1579476848645	0.0657097778495717	26	0.0641975308641975	0.785741165456013	0
BLCA	ASXL2	Topotecan	0.36051517912992	0.0496810438953439	26	0.0641975308641975	0.771524934861473	0
BLCA	ASXL2	ZD6474	0.865226188638534	-0.0070139329801262	26	0.0641975308641975	0.99043243857316	0
BLCA	ATAD5	17-AAG	0.706633540729131	-0.00374267062591516	11	0.0271604938271605	0.963458267519081	0
BLCA	ATAD5	AEW541	0.0444212775682381	0.0816193842228236	11	0.0271604938271605	0.74957377175932	0
BLCA	ATAD5	AZD0530	0.561283481924211	0.0498598241586274	11	0.0271604938271605	0.852719136000244	0
BLCA	ATAD5	AZD6244	0.129409573972324	0.158654583713075	11	0.0271604938271605	0.681557089587573	0
BLCA	ATAD5	Erlotinib	0.473185214558747	-0.0223466290240446	11	0.0271604938271605	0.883030675987583	0
BLCA	ATAD5	Irinotecan	0.95215340809754	-0.0696729660903195	11	0.0271604938271605	0.990478494407769	0
BLCA	ATAD5	L685458	0.606218646056753	-0.0096236033841603	11	0.0271604938271605	0.869501479544466	0
BLCA	ATAD5	Lapatinib	0.77877008850371	0.032368030416178	11	0.0271604938271605	0.948271124532848	0
BLCA	ATAD5	LBW242	0.629273423481341	0.0194677278868194	11	0.0271604938271605	0.963374382335473	0
BLCA	ATAD5	Nilotinib	0.840051515295796	-0.0148683371324585	11	0.0271604938271605	0.942388295922077	0
BLCA	ATAD5	Nutlin3	0.698540956464517	-0.00187934067821316	11	0.0271604938271605	0.944385745459014	0
BLCA	ATAD5	Paclitaxel	0.225908622632341	-0.174119565375642	11	0.0271604938271605	0.799858438654812	0
BLCA	ATAD5	Panobinostat	0.168408111732749	0.127905552525835	11	0.0271604938271605	0.533085750760667	0
BLCA	ATAD5	PD0325901	0.123321437460912	0.231817237863513	11	0.0271604938271605	0.716300756928635	0
BLCA	ATAD5	PD0332991	0.631211490006023	0.00712529887049218	11	0.0271604938271605	0.947990406137674	0
BLCA	ATAD5	PF2341066	0.379822855732022	0.0194348969601378	11	0.0271604938271605	0.762864549224485	0
BLCA	ATAD5	PHA665752	0.441818072970338	-0.0126457113084023	11	0.0271604938271605	0.864354729885511	0
BLCA	ATAD5	PLX4720	0.617698959936273	-0.054981843195148	11	0.0271604938271605	0.835952292571667	0
BLCA	ATAD5	RAF265	0.435369483354985	0.0497952025618125	11	0.0271604938271605	0.8927340096519	0
BLCA	ATAD5	Sorafenib	0.656633301523029	-0.000684626426863733	11	0.0271604938271605	0.915424073299752	0
BLCA	ATAD5	TAE684	0.583549528824113	0.0244711203739132	11	0.0271604938271605	0.947846516486846	0
BLCA	ATAD5	TKI258	0.92611679733778	-0.0516877935039957	11	0.0271604938271605	0.992924969823392	0
BLCA	ATAD5	Topotecan	0.887218402628233	-0.0412155475640525	11	0.0271604938271605	0.959597608896905	0
BLCA	ATAD5	ZD6474	0.797660841117433	0.00818877124468753	11	0.0271604938271605	0.99043243857316	0
BLCA	ATM	17-AAG	0.816134004005373	0.0188332650174927	32	0.0790123456790123	0.965157297668922	0
BLCA	ATM	AEW541	0.422318112729855	0.0179091026864584	32	0.0790123456790123	0.974425185529834	0
BLCA	ATM	AZD0530	0.906441348569952	0.000627645563412882	32	0.0790123456790123	0.982215024260592	0
BLCA	ATM	AZD6244	0.714280298170863	0.0474744967053908	32	0.0790123456790123	0.966039781962592	0
BLCA	ATM	Erlotinib	0.311491680363965	0.0562124048302051	32	0.0790123456790123	0.758312075542072	0
BLCA	ATM	Irinotecan	0.434147943127152	-0.0608706313626635	32	0.0790123456790123	0.8598047454959	0
BLCA	ATM	L685458	0.646146779336251	-0.0076059820601036	32	0.0790123456790123	0.885183738165847	0
BLCA	ATM	Lapatinib	0.616090982176377	0.0462676506936401	32	0.0790123456790123	0.942497616694609	0
BLCA	ATM	LBW242	0.41260579672813	0.0211826786507643	32	0.0790123456790123	0.92288838783419	0
BLCA	ATM	Nilotinib	0.684229105568008	-0.021456845740033	32	0.0790123456790123	0.932594587136862	0
BLCA	ATM	Nutlin3	0.658336430169735	0.00233114262421052	32	0.0790123456790123	0.944385745459014	0
BLCA	ATM	Paclitaxel	0.523230495659966	-0.0420737592342428	32	0.0790123456790123	0.84805739457848	0
BLCA	ATM	Panobinostat	0.172618988249213	0.0797332163983322	32	0.0790123456790123	0.533085750760667	0
BLCA	ATM	PD0325901	0.95078299146676	0.0468886132822923	32	0.0790123456790123	0.988313899024658	0
BLCA	ATM	PD0332991	0.144692924235622	0.0231504003617832	32	0.0790123456790123	0.682124802066614	0
BLCA	ATM	PF2341066	0.743502002983531	0.000343030584460502	32	0.0790123456790123	0.962673346128807	0
BLCA	ATM	PHA665752	0.410679340740785	0.0115620466382229	32	0.0790123456790123	0.820768446176378	0
BLCA	ATM	PLX4720	0.32626837070758	-0.050358062570584	32	0.0790123456790123	0.758094155467612	0
BLCA	ATM	RAF265	0.297947517409645	-0.0377023610793588	32	0.0790123456790123	0.858018910907379	0
BLCA	ATM	Sorafenib	0.730748606731762	0.00384846689337731	32	0.0790123456790123	0.926135934734907	0
BLCA	ATM	TAE684	0.923882217539197	0.00943312613482994	32	0.0790123456790123	0.968079625120928	0
BLCA	ATM	TKI258	0.0601614267096184	-0.10636087770683	32	0.0790123456790123	0.76088928941674	0
BLCA	ATM	Topotecan	0.369662791188892	-0.0618062038744762	32	0.0790123456790123	0.771524934861473	0
BLCA	ATM	ZD6474	0.344074221277319	-0.0258279922210822	32	0.0790123456790123	0.934165013463113	0
BLCA	ATP12A	17-AAG	0.31004401887092	-0.0267888372618987	13	0.0320987654320988	0.915628166458946	0
BLCA	ATP12A	AEW541	0.533042416639652	-0.0111756589830654	13	0.0320987654320988	0.974425185529834	0
BLCA	ATP12A	AZD0530	0.337830947052014	0.0771921623673297	13	0.0320987654320988	0.72978655920594	0
BLCA	ATP12A	AZD6244	0.843739456523349	0.0188296415226772	13	0.0320987654320988	0.966039781962592	0
BLCA	ATP12A	Erlotinib	0.204472419537988	-0.0811321795193447	13	0.0320987654320988	0.734597611650307	0
BLCA	ATP12A	Irinotecan	0.103388719874049	-0.205475077965244	13	0.0320987654320988	0.604104424165483	0
BLCA	ATP12A	L685458	0.125386735355279	-0.0400296251247069	13	0.0320987654320988	0.649698170631197	0
BLCA	ATP12A	Lapatinib	0.529809869468492	-0.0694023512958455	13	0.0320987654320988	0.942497616694609	0
BLCA	ATP12A	LBW242	0.837959448729765	0.000316645000119298	13	0.0320987654320988	0.963374382335473	0
BLCA	ATP12A	Nilotinib	0.436218559139735	-0.0155737675339367	13	0.0320987654320988	0.850153119349687	0
BLCA	ATP12A	Nutlin3	0.48408370732859	-0.0229810948524733	13	0.0320987654320988	0.944385745459014	0
BLCA	ATP12A	Paclitaxel	0.0212365117554114	-0.32256701996521	13	0.0320987654320988	0.510491412422999	0
BLCA	ATP12A	Panobinostat	0.227311080775183	-0.0907427447163469	13	0.0320987654320988	0.612190069814981	0
BLCA	ATP12A	PD0325901	0.898051506040387	-0.0361991619691047	13	0.0320987654320988	0.988313899024658	0
BLCA	ATP12A	PD0332991	0.387131363014694	-0.0432279406946343	13	0.0320987654320988	0.836585802115041	0
BLCA	ATP12A	PF2341066	0.726432667344897	-0.00849975185411278	13	0.0320987654320988	0.962673346128807	0
BLCA	ATP12A	PHA665752	0.155120817531171	-0.0322869898868681	13	0.0320987654320988	0.630516129973886	0
BLCA	ATP12A	PLX4720	0.124780378423834	-0.0698447459639833	13	0.0320987654320988	0.616079277220294	0
BLCA	ATP12A	RAF265	0.990170681972491	0.00987981934727244	13	0.0320987654320988	1	0
BLCA	ATP12A	Sorafenib	0.191596533682821	-0.0333772331762122	13	0.0320987654320988	0.658092441780124	0
BLCA	ATP12A	TAE684	0.324347705654809	0.0532206021938491	13	0.0320987654320988	0.947846516486846	0
BLCA	ATP12A	TKI258	0.305370123620511	-0.0830838311340221	13	0.0320987654320988	0.85312424287987	0
BLCA	ATP12A	Topotecan	0.481011022505855	-0.114231733631259	13	0.0320987654320988	0.797200086250962	0
BLCA	ATP12A	ZD6474	0.807287520137447	-0.0277716271908282	13	0.0320987654320988	0.99043243857316	0
BLCA	ATP8B1	17-AAG	0.46090060225334	0.0625311553263312	10	0.0246913580246914	0.915628166458946	0
BLCA	ATP8B1	AEW541	0.759285565571424	-0.0166591791790021	10	0.0246913580246914	0.979083686736802	0
BLCA	ATP8B1	AZD0530	0.0312928498226508	-0.144833977002547	10	0.0246913580246914	0.404705006328777	0
BLCA	ATP8B1	AZD6244	0.47117128469854	-0.063726839989378	10	0.0246913580246914	0.940297075515569	0
BLCA	ATP8B1	Erlotinib	0.49561985841704	0.0509025446705886	10	0.0246913580246914	0.903244945436749	0
BLCA	ATP8B1	Irinotecan	0.224029802387383	0.177144853199426	10	0.0246913580246914	0.72654745889069	0
BLCA	ATP8B1	L685458	0.12480990161958	0.0180245530485968	10	0.0246913580246914	0.649698170631197	0
BLCA	ATP8B1	Lapatinib	0.283196442390085	0.101058241046165	10	0.0246913580246914	0.890114922517508	0
BLCA	ATP8B1	LBW242	0.4324907384202	0.0263971273652648	10	0.0246913580246914	0.92288838783419	0
BLCA	ATP8B1	Nilotinib	0.774241980298995	-0.00612169359729897	10	0.0246913580246914	0.940085655121722	0
BLCA	ATP8B1	Nutlin3	0.306404223139745	0.0177429281948424	10	0.0246913580246914	0.944385745459014	0
BLCA	ATP8B1	Paclitaxel	0.504512840272839	0.104782502219243	10	0.0246913580246914	0.848010944288389	0
BLCA	ATP8B1	Panobinostat	0.0140669047945464	0.169948148795929	10	0.0246913580246914	0.259232790852323	0
BLCA	ATP8B1	PD0325901	0.275732291237229	-0.144046758807135	10	0.0246913580246914	0.824629317148566	0
BLCA	ATP8B1	PD0332991	0.0437780512650492	0.074507986487237	10	0.0246913580246914	0.628763760946606	0
BLCA	ATP8B1	PF2341066	0.0917949033695998	0.0338428615481937	10	0.0246913580246914	0.403971522466473	0
BLCA	ATP8B1	PHA665752	0.00856242948794685	0.0542429160683693	10	0.0246913580246914	0.235670492111331	0
BLCA	ATP8B1	PLX4720	0.580486849030678	-0.0586990699326447	10	0.0246913580246914	0.821797121874494	0
BLCA	ATP8B1	RAF265	0.405121970494792	-0.0506273195188491	10	0.0246913580246914	0.8927340096519	0
BLCA	ATP8B1	Sorafenib	0.592038974479884	0.00516784264931602	10	0.0246913580246914	0.882791487831955	0
BLCA	ATP8B1	TAE684	0.280693329416716	0.0427773895843009	10	0.0246913580246914	0.947846516486846	0
BLCA	ATP8B1	TKI258	0.469450785196777	0.0409979379601961	10	0.0246913580246914	0.87020696321616	0
BLCA	ATP8B1	Topotecan	0.0704305045443916	0.166801588157965	10	0.0246913580246914	0.451135934514076	0
BLCA	ATP8B1	ZD6474	0.595913000043398	0.0418335532873408	10	0.0246913580246914	0.944842961334197	0
BLCA	ATR	17-AAG	0.652916351094807	-0.0290788826566364	16	0.0395061728395062	0.947226971585451	0
BLCA	ATR	AEW541	0.551050755888477	0.0132629729635579	16	0.0395061728395062	0.974425185529834	0
BLCA	ATR	AZD0530	0.260649093549365	-0.0793561814274351	16	0.0395061728395062	0.718038705822088	0
BLCA	ATR	AZD6244	0.76170501090783	0.0183398067523848	16	0.0395061728395062	0.966039781962592	0
BLCA	ATR	Erlotinib	0.0676297957355276	-0.0915340287940407	16	0.0395061728395062	0.702530614750547	0
BLCA	ATR	Irinotecan	0.8736221466284	0.0126889692346861	16	0.0395061728395062	0.972058444840051	0
BLCA	ATR	L685458	0.278514218623902	0.0261765635845124	16	0.0395061728395062	0.717476845802878	0
BLCA	ATR	Lapatinib	0.564893205248961	-0.0151085871218095	16	0.0395061728395062	0.942497616694609	0
BLCA	ATR	LBW242	0.957108337513246	-0.0105545994492262	16	0.0395061728395062	0.990112248803317	0
BLCA	ATR	Nilotinib	0.671172335440914	0.00505491867377583	16	0.0395061728395062	0.931689667179084	0
BLCA	ATR	Nutlin3	0.947994251397965	0.00426951011289256	16	0.0395061728395062	0.990069150719409	0
BLCA	ATR	Paclitaxel	0.0636063567786466	-0.23181705863168	16	0.0395061728395062	0.726347245600154	0
BLCA	ATR	Panobinostat	0.540401013669517	0.0583849212648859	16	0.0395061728395062	0.820731132146879	0
BLCA	ATR	PD0325901	0.78799646314405	-0.0369915762546753	16	0.0395061728395062	0.970753310336302	0
BLCA	ATR	PD0332991	0.459075765752829	0.0342478583092617	16	0.0395061728395062	0.880639925232875	0
BLCA	ATR	PF2341066	0.911617755937298	-0.00671294177119597	16	0.0395061728395062	0.991114216024104	0
BLCA	ATR	PHA665752	0.607394696291662	0.00902487067712221	16	0.0395061728395062	0.925065980347918	0
BLCA	ATR	PLX4720	0.206063429459853	-0.0625531603416052	16	0.0395061728395062	0.653325233864632	0
BLCA	ATR	RAF265	0.229990688804964	-0.0664215805657287	16	0.0395061728395062	0.807174611317262	0
BLCA	ATR	Sorafenib	0.607394696291662	0.0149498006956126	16	0.0395061728395062	0.899703393882024	0
BLCA	ATR	TAE684	0.528357248099324	-0.0408976551783851	16	0.0395061728395062	0.947846516486846	0
BLCA	ATR	TKI258	0.884452247919349	0.0140674228273563	16	0.0395061728395062	0.992924969823392	0
BLCA	ATR	Topotecan	0.131210137525089	0.19343026628021	16	0.0395061728395062	0.520076750196414	0
BLCA	ATR	ZD6474	0.342806641277525	-0.0432650049708956	16	0.0395061728395062	0.934165013463113	0
BLCA	BAP1	17-AAG	0.816627482125457	0.0125634347021593	10	0.0246913580246914	0.965157297668922	0
BLCA	BAP1	AEW541	0.522099033447043	-0.022486849381947	10	0.0246913580246914	0.974425185529834	0
BLCA	BAP1	AZD0530	0.33871950005339	-0.0319721771079784	10	0.0246913580246914	0.72978655920594	0
BLCA	BAP1	AZD6244	0.399318602699937	-0.0774025429907499	10	0.0246913580246914	0.892816121130991	0
BLCA	BAP1	Erlotinib	0.875320433563037	0.0151390536604208	10	0.0246913580246914	0.955995127900644	0
BLCA	BAP1	Irinotecan	0.816627482125457	0.0607321379215469	10	0.0246913580246914	0.950140048032695	0
BLCA	BAP1	L685458	0.568212123615176	-0.00203868084646591	10	0.0246913580246914	0.869501479544466	0
BLCA	BAP1	Lapatinib	0.653795436781392	0.0557165169930107	10	0.0246913580246914	0.942497616694609	0
BLCA	BAP1	LBW242	0.051070467770354	-0.0666520087214222	10	0.0246913580246914	0.847594472494213	0
BLCA	BAP1	Nilotinib	0.844780029046413	0.00291468740810741	10	0.0246913580246914	0.942388295922077	0
BLCA	BAP1	Nutlin3	0.698459827851879	-0.0174765831518544	10	0.0246913580246914	0.944385745459014	0
BLCA	BAP1	Paclitaxel	0.295762171122615	-0.223898153088617	10	0.0246913580246914	0.799858438654812	0
BLCA	BAP1	Panobinostat	0.868758793976652	0.0155454844670615	10	0.0246913580246914	0.93018669159398	0
BLCA	BAP1	PD0325901	0.199004859743942	-0.14128924292049	10	0.0246913580246914	0.79331341524577	0
BLCA	BAP1	PD0332991	0.739995654732404	-0.0297686632914315	10	0.0246913580246914	0.983830685229034	0
BLCA	BAP1	PF2341066	0.739995654732404	-0.0160806953623264	10	0.0246913580246914	0.962673346128807	0
BLCA	BAP1	PHA665752	0.947966197829601	-0.00102154083531281	10	0.0246913580246914	0.992442797477471	0
BLCA	BAP1	PLX4720	0.283120799673861	-0.0928691267774302	10	0.0246913580246914	0.713825845986224	0
BLCA	BAP1	RAF265	0.910449902235562	-0.0154225332620632	10	0.0246913580246914	0.983580148392152	0
BLCA	BAP1	Sorafenib	0.873132244765738	-0.00230428159411028	10	0.0246913580246914	0.93325149255249	0
BLCA	BAP1	TAE684	0.551388925957681	0.0286894234439958	10	0.0246913580246914	0.947846516486846	0
BLCA	BAP1	TKI258	0.192291086904847	0.0657549772979049	10	0.0246913580246914	0.785741165456013	0
BLCA	BAP1	Topotecan	0.231881630366938	0.0985519209501966	10	0.0246913580246914	0.639022632522841	0
BLCA	BAP1	ZD6474	0.11375514081709	-0.119651928052802	10	0.0246913580246914	0.919789455780561	0
BLCA	BDP1	17-AAG	0.403371970431904	-0.000342293856161913	15	0.037037037037037	0.915628166458946	0
BLCA	BDP1	AEW541	0.523908041992855	0.0104636442953555	15	0.037037037037037	0.974425185529834	0
BLCA	BDP1	AZD0530	0.249353884047024	-0.0559415700451098	15	0.037037037037037	0.718038705822088	0
BLCA	BDP1	AZD6244	0.817059818248694	-0.0648107371905196	15	0.037037037037037	0.966039781962592	0
BLCA	BDP1	Erlotinib	0.705669262898314	-0.0165559836357005	15	0.037037037037037	0.925195450814126	0
BLCA	BDP1	Irinotecan	0.0167943844272059	0.287760261074694	15	0.037037037037037	0.359120918310797	0
BLCA	BDP1	L685458	0.341463105931918	0.0241204461729401	15	0.037037037037037	0.779081470990859	0
BLCA	BDP1	Lapatinib	0.795130575174982	-0.0217469976862759	15	0.037037037037037	0.951747203618539	0
BLCA	BDP1	LBW242	0.442986426968172	-0.0240471088256844	15	0.037037037037037	0.92288838783419	0
BLCA	BDP1	Nilotinib	0.828079544932924	0.0192042938412081	15	0.037037037037037	0.942388295922077	0
BLCA	BDP1	Nutlin3	0.492143724721264	-0.0234078828816948	15	0.037037037037037	0.944385745459014	0
BLCA	BDP1	Paclitaxel	0.206638315574755	0.162917823035821	15	0.037037037037037	0.799858438654812	0
BLCA	BDP1	Panobinostat	0.173196636323086	0.0682835567791429	15	0.037037037037037	0.533085750760667	0
BLCA	BDP1	PD0325901	0.813394482771889	-0.0903559155044074	15	0.037037037037037	0.970753310336302	0
BLCA	BDP1	PD0332991	0.778788202809315	-0.00943312598474877	15	0.037037037037037	0.983830685229034	0
BLCA	BDP1	PF2341066	0.306736842958331	0.0346203929926626	15	0.037037037037037	0.688323130030282	0
BLCA	BDP1	PHA665752	0.300082707119755	0.0161651574765378	15	0.037037037037037	0.751871184291326	0
BLCA	BDP1	PLX4720	0.302289976135299	-0.0437595781409722	15	0.037037037037037	0.7406789323472	0
BLCA	BDP1	RAF265	0.489173364472832	0.0374920754859178	15	0.037037037037037	0.920874325205759	0
BLCA	BDP1	Sorafenib	0.249353884047024	0.0383908164005307	15	0.037037037037037	0.729590994063515	0
BLCA	BDP1	TAE684	0.233242219306008	0.0540481585725097	15	0.037037037037037	0.936922135178371	0
BLCA	BDP1	TKI258	0.434612608343433	0.0589741428693507	15	0.037037037037037	0.87020696321616	0
BLCA	BDP1	Topotecan	0.0942114180270222	0.206787722225559	15	0.037037037037037	0.520076750196414	0
BLCA	BDP1	ZD6474	0.90043956782904	0.0273225447100793	15	0.037037037037037	0.99043243857316	0
BLCA	BLM	17-AAG	0.53396275303758	0.0435330709843722	11	0.0271604938271605	0.931535599581088	0
BLCA	BLM	AEW541	0.934330622669049	-4.20338185215252e-05	11	0.0271604938271605	0.9913101128187	0
BLCA	BLM	AZD0530	0.326693317490691	-0.0586417570519879	11	0.0271604938271605	0.72978655920594	0
BLCA	BLM	AZD6244	0.328006034012724	-0.0610735077980111	11	0.0271604938271605	0.862435670806708	0
BLCA	BLM	Erlotinib	0.38185869747446	0.0386079188812076	11	0.0271604938271605	0.808040279477205	0
BLCA	BLM	Irinotecan	0.223468553725084	0.227994962893559	11	0.0271604938271605	0.72654745889069	0
BLCA	BLM	L685458	0.20484854648437	0.0154990432633545	11	0.0271604938271605	0.690176679556282	0
BLCA	BLM	Lapatinib	0.850314737693794	0.0105279610913398	11	0.0271604938271605	0.973633414296562	0
BLCA	BLM	LBW242	0.179504615661026	0.0384095324261393	11	0.0271604938271605	0.847594472494213	0
BLCA	BLM	Nilotinib	0.492864556904267	0.0264224226779478	11	0.0271604938271605	0.89150686976245	0
BLCA	BLM	Nutlin3	0.91111256189541	-0.00486372117596556	11	0.0271604938271605	0.990069150719409	0
BLCA	BLM	Paclitaxel	0.428314491760009	0.147457921702363	11	0.0271604938271605	0.814802350488158	0
BLCA	BLM	Panobinostat	0.696001525221845	0.0157744157361934	11	0.0271604938271605	0.872911230054939	0
BLCA	BLM	PD0325901	0.792442359537024	-0.0185898116753946	11	0.0271604938271605	0.970753310336302	0
BLCA	BLM	PD0332991	0.883772097523362	-0.0233700265445976	11	0.0271604938271605	0.992209994374861	0
BLCA	BLM	PF2341066	0.961840800360945	0.0167728083671987	11	0.0271604938271605	0.991114216024104	0
BLCA	BLM	PHA665752	0.479551734824942	-0.0111779682256123	11	0.0271604938271605	0.887462756150849	0
BLCA	BLM	PLX4720	0.835757811180013	-0.0290005707812017	11	0.0271604938271605	0.927598252798123	0
BLCA	BLM	RAF265	0.697967448929995	-0.00420789184470527	11	0.0271604938271605	0.966340438484254	0
BLCA	BLM	Sorafenib	0.674513608254021	-0.000300137149132296	11	0.0271604938271605	0.925409771532102	0
BLCA	BLM	TAE684	0.645637372901491	0.0476493526405866	11	0.0271604938271605	0.95340783846094	0
BLCA	BLM	TKI258	0.298678385790301	-0.0701078432768609	11	0.0271604938271605	0.85312424287987	0
BLCA	BLM	Topotecan	0.564086384857704	0.0764937812616036	11	0.0271604938271605	0.833410399204204	0
BLCA	BLM	ZD6474	0.701905371044701	0.00630101823550078	11	0.0271604938271605	0.990187934152346	0
BLCA	BRCA1	17-AAG	0.468172033783458	-0.00212799883756443	14	0.0345679012345679	0.915628166458946	0
BLCA	BRCA1	AEW541	0.776192308212101	-0.00101823323340056	14	0.0345679012345679	0.979083686736802	0
BLCA	BRCA1	AZD0530	0.25009694838719	-0.0365231688269698	14	0.0345679012345679	0.718038705822088	0
BLCA	BRCA1	AZD6244	0.612821457980896	0.00803225741232882	14	0.0345679012345679	0.966039781962592	0
BLCA	BRCA1	Erlotinib	0.720777389718891	-0.0317861167558025	14	0.0345679012345679	0.925195450814126	0
BLCA	BRCA1	Irinotecan	0.568848121310716	-0.0949844298199038	14	0.0345679012345679	0.946288079484783	0
BLCA	BRCA1	L685458	0.765367500502553	-0.0274571925715819	14	0.0345679012345679	0.950193283959433	0
BLCA	BRCA1	Lapatinib	0.055858478081418	-0.132156062972361	14	0.0345679012345679	0.827403706581004	0
BLCA	BRCA1	LBW242	0.169367590028538	-0.04140878212948	14	0.0345679012345679	0.847594472494213	0
BLCA	BRCA1	Nilotinib	0.708453063816223	-0.0173453051114235	14	0.0345679012345679	0.932594587136862	0
BLCA	BRCA1	Nutlin3	0.278339922522588	-0.0337558292167044	14	0.0345679012345679	0.928832906766756	0
BLCA	BRCA1	Paclitaxel	0.729625320466184	0.0590593827541914	14	0.0345679012345679	0.931917565273579	0
BLCA	BRCA1	Panobinostat	0.968948643310657	0.0207578047344574	14	0.0345679012345679	0.976474232585681	0
BLCA	BRCA1	PD0325901	0.262950671391873	0.0621795864364594	14	0.0345679012345679	0.824629317148566	0
BLCA	BRCA1	PD0332991	0.392433282303655	-0.0550701216078502	14	0.0345679012345679	0.836585802115041	0
BLCA	BRCA1	PF2341066	0.588205547735396	0.00744584318831343	14	0.0345679012345679	0.908493639474146	0
BLCA	BRCA1	PHA665752	0.713725795944312	-0.01533795874141	14	0.0345679012345679	0.965067699160533	0
BLCA	BRCA1	PLX4720	0.173803517271501	-0.0867789946235997	14	0.0345679012345679	0.63471235134324	0
BLCA	BRCA1	RAF265	0.358141842052938	0.0589029847985127	14	0.0345679012345679	0.866778873148143	0
BLCA	BRCA1	Sorafenib	0.747428527026682	-0.00833446592230097	14	0.0345679012345679	0.928372090239645	0
BLCA	BRCA1	TAE684	0.300896525035385	-0.062987134382688	14	0.0345679012345679	0.947846516486846	0
BLCA	BRCA1	TKI258	0.264967936293836	-0.0976995786334944	14	0.0345679012345679	0.85312424287987	0
BLCA	BRCA1	Topotecan	0.607861957907848	0.0317835456810007	14	0.0345679012345679	0.837869647665211	0
BLCA	BRCA1	ZD6474	0.818074063238462	0.00848063644189123	14	0.0345679012345679	0.99043243857316	0
BLCA	BRCA2	17-AAG	0.00920816625049945	0.140741334077693	20	0.0493827160493827	0.242481711263152	0
BLCA	BRCA2	AEW541	0.269386682357688	-0.0293220130680645	20	0.0493827160493827	0.974425185529834	0
BLCA	BRCA2	AZD0530	0.931017904333928	-0.0215932276011344	20	0.0493827160493827	0.988896443607198	0
BLCA	BRCA2	AZD6244	0.71120026890661	-0.000232584178428308	20	0.0493827160493827	0.966039781962592	0
BLCA	BRCA2	Erlotinib	0.370312813552757	0.00949228336427543	20	0.0493827160493827	0.790667899207238	0
BLCA	BRCA2	Irinotecan	0.345239701070359	-0.0651950550093146	20	0.0493827160493827	0.826482920744193	0
BLCA	BRCA2	L685458	0.155162573560601	-0.0322945133816176	20	0.0493827160493827	0.680991295071527	0
BLCA	BRCA2	Lapatinib	0.931017904333928	0.0171957846657891	20	0.0493827160493827	0.98690030324144	0
BLCA	BRCA2	LBW242	0.136677361045966	0.0351618753257399	20	0.0493827160493827	0.847594472494213	0
BLCA	BRCA2	Nilotinib	0.777454803391804	-0.0194974980035504	20	0.0493827160493827	0.940085655121722	0
BLCA	BRCA2	Nutlin3	0.463443439895655	-0.0168882482904351	20	0.0493827160493827	0.944385745459014	0
BLCA	BRCA2	Paclitaxel	0.614443247847231	-0.0598080636377309	20	0.0493827160493827	0.85273318334165	0
BLCA	BRCA2	Panobinostat	0.404669341419158	-0.0494727665535883	20	0.0493827160493827	0.777498967794094	0
BLCA	BRCA2	PD0325901	0.677311922456869	-0.0163160373701432	20	0.0493827160493827	0.933272823385337	0
BLCA	BRCA2	PD0332991	0.472395208479708	-0.0249643169883824	20	0.0493827160493827	0.882834353814288	0
BLCA	BRCA2	PF2341066	0.581142562811787	-0.0160597754109721	20	0.0493827160493827	0.908493639474146	0
BLCA	BRCA2	PHA665752	0.744090729933649	-0.00325989785077818	20	0.0493827160493827	0.975852796735952	0
BLCA	BRCA2	PLX4720	0.0338051775899766	-0.106155892428824	20	0.0493827160493827	0.39075528303484	0
BLCA	BRCA2	RAF265	0.525329314173555	-0.0390963132472737	20	0.0493827160493827	0.926638816481163	0
BLCA	BRCA2	Sorafenib	0.398814460292494	-0.0241250867175098	20	0.0493827160493827	0.824143606518476	0
BLCA	BRCA2	TAE684	0.427382206833618	0.0203450004483154	20	0.0493827160493827	0.947846516486846	0
BLCA	BRCA2	TKI258	0.545934276330515	0.0167740407400061	20	0.0493827160493827	0.87020696321616	0
BLCA	BRCA2	Topotecan	0.229164967205212	-0.11262541488263	20	0.0493827160493827	0.638965849736885	0
BLCA	BRCA2	ZD6474	0.338881178123139	-0.0401738338190702	20	0.0493827160493827	0.934165013463113	0
BLCA	BRWD1	17-AAG	0.273664589555151	0.0639483148414008	13	0.0320987654320988	0.915628166458946	0
BLCA	BRWD1	AEW541	0.10852806346157	-0.0500715801717356	13	0.0320987654320988	0.827263290606094	0
BLCA	BRWD1	AZD0530	0.909297932506704	0.0290098937658017	13	0.0320987654320988	0.982215024260592	0
BLCA	BRWD1	AZD6244	0.0327741437386564	-0.172968067281904	13	0.0320987654320988	0.609614869851719	0
BLCA	BRWD1	Erlotinib	0.613398161114548	0.0654050801091388	13	0.0320987654320988	0.925195450814126	0
BLCA	BRWD1	Irinotecan	0.56725606447904	-0.0831966596679892	13	0.0320987654320988	0.946288079484783	0
BLCA	BRWD1	L685458	0.606458530812279	-0.0292848133517675	13	0.0320987654320988	0.869501479544466	0
BLCA	BRWD1	Lapatinib	0.471097811147412	-0.00228120961665867	13	0.0320987654320988	0.929234791099132	0
BLCA	BRWD1	LBW242	0.652174556458385	0.0150354644766924	13	0.0320987654320988	0.963374382335473	0
BLCA	BRWD1	Nilotinib	0.942743773229305	-0.017306252194185	13	0.0320987654320988	0.976137505064475	0
BLCA	BRWD1	Nutlin3	0.938802570081897	-0.0117424066613268	13	0.0320987654320988	0.990069150719409	0
BLCA	BRWD1	Paclitaxel	0.837135588935695	0.00902001881576098	13	0.0320987654320988	0.936054642400741	0
BLCA	BRWD1	Panobinostat	0.815915552022761	-0.0170345254504767	13	0.0320987654320988	0.89761896442366	0
BLCA	BRWD1	PD0325901	0.0472819398405384	-0.249178311965126	13	0.0320987654320988	0.594849903002712	0
BLCA	BRWD1	PD0332991	0.521235281805269	-0.0354546400972584	13	0.0320987654320988	0.91997302829208	0
BLCA	BRWD1	PF2341066	0.141932981244094	-0.0410938053074883	13	0.0320987654320988	0.481303673081623	0
BLCA	BRWD1	PHA665752	0.885782008070897	-0.00556507255044658	13	0.0320987654320988	0.990237433550956	0
BLCA	BRWD1	PLX4720	0.142606311105937	-0.100999611016719	13	0.0320987654320988	0.626942132525363	0
BLCA	BRWD1	RAF265	0.723222376591987	-0.022574339816567	13	0.0320987654320988	0.966340438484254	0
BLCA	BRWD1	Sorafenib	0.557232612787043	-0.0300350702242497	13	0.0320987654320988	0.870664059173555	0
BLCA	BRWD1	TAE684	0.535815628862594	-0.0279395289794013	13	0.0320987654320988	0.947846516486846	0
BLCA	BRWD1	TKI258	0.23648417779258	0.0641870078136006	13	0.0320987654320988	0.849193183891537	0
BLCA	BRWD1	Topotecan	0.622121604380172	0.0243104102016378	13	0.0320987654320988	0.847372530104027	0
BLCA	BRWD1	ZD6474	0.841007023094518	-0.00274836624664787	13	0.0320987654320988	0.99043243857316	0
BLCA	C1orf173	17-AAG	0.389366786668521	-0.0330619455650343	12	0.0296296296296296	0.915628166458946	0
BLCA	C1orf173	AEW541	0.13339272619034	0.0464314450873938	12	0.0296296296296296	0.831949371239752	0
BLCA	C1orf173	AZD0530	0.284696763197402	-0.0372063196732129	12	0.0296296296296296	0.718038705822088	0
BLCA	C1orf173	AZD6244	0.31103830510891	0.0920847637360118	12	0.0296296296296296	0.862435670806708	0
BLCA	C1orf173	Erlotinib	0.0320707738626257	-0.113924397579334	12	0.0296296296296296	0.652267532196458	0
BLCA	C1orf173	Irinotecan	0.787379237072799	-0.0313403910052199	12	0.0296296296296296	0.950140048032695	0
BLCA	C1orf173	L685458	0.622944107469765	-0.0206453301292647	12	0.0296296296296296	0.869501479544466	0
BLCA	C1orf173	Lapatinib	0.753830550069451	-0.00678577294623661	12	0.0296296296296296	0.948271124532848	0
BLCA	C1orf173	LBW242	0.622944107469765	-0.0101116112101267	12	0.0296296296296296	0.963374382335473	0
BLCA	C1orf173	Nilotinib	0.951635009727115	-0.0154521213406887	12	0.0296296296296296	0.976137505064475	0
BLCA	C1orf173	Nutlin3	0.688164818593699	0.00323288919779863	12	0.0296296296296296	0.944385745459014	0
BLCA	C1orf173	Paclitaxel	0.0155335177055559	-0.343561547946754	12	0.0296296296296296	0.510491412422999	0
BLCA	C1orf173	Panobinostat	0.791353560595832	-0.025593940255586	12	0.0296296296296296	0.896601249709935	0
BLCA	C1orf173	PD0325901	0.371151035779992	0.124259096131836	12	0.0296296296296296	0.875320136304705	0
BLCA	C1orf173	PD0332991	0.579834636483172	0.0109737367752833	12	0.0296296296296296	0.94123841675693	0
BLCA	C1orf173	PF2341066	0.0892073261370824	0.0320554475162848	12	0.0296296296296296	0.403971522466473	0
BLCA	C1orf173	PHA665752	0.622944107469765	-0.0170191268941661	12	0.0296296296296296	0.925065980347918	0
BLCA	C1orf173	PLX4720	0.0146733083474927	-0.150216908784925	12	0.0296296296296296	0.289797839862981	0
BLCA	C1orf173	RAF265	0.52295333820588	0.0305622816877869	12	0.0296296296296296	0.926638816481163	0
BLCA	C1orf173	Sorafenib	0.633934726527606	0.00464696156717148	12	0.0296296296296296	0.905092497084262	0
BLCA	C1orf173	TAE684	0.140895288167202	0.0566003901318801	12	0.0296296296296296	0.742048517680597	0
BLCA	C1orf173	TKI258	0.859666220686293	-0.0354885639227451	12	0.0296296296296296	0.984255528032132	0
BLCA	C1orf173	Topotecan	0.511266687927902	0.0659633702997202	12	0.0296296296296296	0.816384638028058	0
BLCA	C1orf173	ZD6474	0.156868322407419	0.0690906889446765	12	0.0296296296296296	0.934165013463113	0
BLCA	C2CD3	17-AAG	0.78606228745232	0.0257802512214047	10	0.0246913580246914	0.965157297668922	0
BLCA	C2CD3	AEW541	0.79255882871269	0.0099193368823659	10	0.0246913580246914	0.979083686736802	0
BLCA	C2CD3	AZD0530	0.760228993055522	-0.0423053406040965	10	0.0246913580246914	0.90539834851336	0
BLCA	C2CD3	AZD6244	0.542555044740671	0.072549774692005	10	0.0246913580246914	0.960987969735077	0
BLCA	C2CD3	Erlotinib	0.191379749840631	-0.0842949191337141	10	0.0246913580246914	0.734597611650307	0
BLCA	C2CD3	Irinotecan	0.601837781632155	0.0994775846634033	10	0.0246913580246914	0.946288079484783	0
BLCA	C2CD3	L685458	0.107951450250599	0.0306313423505234	10	0.0246913580246914	0.649698170631197	0
BLCA	C2CD3	Lapatinib	0.158368800341577	-0.0918088126138834	10	0.0246913580246914	0.890114922517508	0
BLCA	C2CD3	LBW242	0.178339155007103	0.0451226586642641	10	0.0246913580246914	0.847594472494213	0
BLCA	C2CD3	Nilotinib	0.370332218489311	0.0456354068338001	10	0.0246913580246914	0.837820886137714	0
BLCA	C2CD3	Nutlin3	0.203104749849577	0.0217352039771921	10	0.0246913580246914	0.870846277684918	0
BLCA	C2CD3	Paclitaxel	0.346779295476006	-0.124806021162993	10	0.0246913580246914	0.799858438654812	0
BLCA	C2CD3	Panobinostat	0.431776585690236	0.0667471640105708	10	0.0246913580246914	0.781153059607526	0
BLCA	C2CD3	PD0325901	0.749541727605707	0.0654351541963438	10	0.0246913580246914	0.970753310336302	0
BLCA	C2CD3	PD0332991	0.223794018837902	0.0403269461874259	10	0.0246913580246914	0.798422721461577	0
BLCA	C2CD3	PF2341066	0.0839136174169589	0.0473600593162574	10	0.0246913580246914	0.399652392774852	0
BLCA	C2CD3	PHA665752	0.335368640752448	0.0255111069161561	10	0.0246913580246914	0.763036351097271	0
BLCA	C2CD3	PLX4720	0.61364087761484	0.0212234218652121	10	0.0246913580246914	0.835952292571667	0
BLCA	C2CD3	RAF265	0.544421056447196	0.0462157834904562	10	0.0246913580246914	0.926638816481163	0
BLCA	C2CD3	Sorafenib	0.717774670192246	0.0244101039149803	10	0.0246913580246914	0.925409771532102	0
BLCA	C2CD3	TAE684	0.0328879986132276	0.126332138313531	10	0.0246913580246914	0.644852663484012	0
BLCA	C2CD3	TKI258	0.561357306130881	0.0240736527744023	10	0.0246913580246914	0.87020696321616	0
BLCA	C2CD3	Topotecan	0.73254246504344	-0.0513794674921799	10	0.0246913580246914	0.882417431110788	0
BLCA	C2CD3	ZD6474	0.373344652999568	-0.090272721055441	10	0.0246913580246914	0.934165013463113	0
BLCA	C5orf42	17-AAG	0.735774434376949	0.0372321926449208	13	0.0320987654320988	0.965157297668922	0
BLCA	C5orf42	AEW541	0.447877308582113	-0.0176758397014778	13	0.0320987654320988	0.974425185529834	0
BLCA	C5orf42	AZD0530	0.996997223445565	0.0176676806735525	13	0.0320987654320988	0.998920383826705	0
BLCA	C5orf42	AZD6244	0.851725645368962	0.0392224040739231	13	0.0320987654320988	0.966039781962592	0
BLCA	C5orf42	Erlotinib	0.89917611764872	0.036051565862403	13	0.0320987654320988	0.957014413676801	0
BLCA	C5orf42	Irinotecan	0.428608512990205	-0.111943729570683	13	0.0320987654320988	0.8598047454959	0
BLCA	C5orf42	L685458	0.754763306955457	-0.0188496975545807	13	0.0320987654320988	0.950193283959433	0
BLCA	C5orf42	Lapatinib	0.881330510027102	0.025846446231317	13	0.0320987654320988	0.979044759381638	0
BLCA	C5orf42	LBW242	0.668813717605734	0.0114236686989837	13	0.0320987654320988	0.963374382335473	0
BLCA	C5orf42	Nilotinib	0.275651228283633	0.00280036845583287	13	0.0320987654320988	0.814425492291009	0
BLCA	C5orf42	Nutlin3	0.843864396916114	-0.0141711881739252	13	0.0320987654320988	0.990069150719409	0
BLCA	C5orf42	Paclitaxel	0.16722385408413	-0.181057872484871	13	0.0320987654320988	0.799858438654812	0
BLCA	C5orf42	Panobinostat	0.830145020316451	-0.0162593487663161	13	0.0320987654320988	0.906656082096769	0
BLCA	C5orf42	PD0325901	0.659704307771966	0.0707511488999411	13	0.0320987654320988	0.927570845577957	0
BLCA	C5orf42	PD0332991	0.321055418116757	-0.0415740588320103	13	0.0320987654320988	0.836585802115041	0
BLCA	C5orf42	PF2341066	0.0836438777911048	0.0323582612958095	13	0.0320987654320988	0.399652392774852	0
BLCA	C5orf42	PHA665752	0.31136452714412	0.0177408410610002	13	0.0320987654320988	0.757762195151318	0
BLCA	C5orf42	PLX4720	0.0653543016186333	-0.113999935603662	13	0.0320987654320988	0.430249152322669	0
BLCA	C5orf42	RAF265	0.64703569038955	0.0228773654635968	13	0.0320987654320988	0.954468366605072	0
BLCA	C5orf42	Sorafenib	0.244869980894033	0.0135339449150846	13	0.0320987654320988	0.725427318398573	0
BLCA	C5orf42	TAE684	0.571550716750285	-0.00780371563274751	13	0.0320987654320988	0.947846516486846	0
BLCA	C5orf42	TKI258	0.731995532847946	-0.0578725505000388	13	0.0320987654320988	0.908287650706614	0
BLCA	C5orf42	Topotecan	0.506934599053316	-0.0907996267431117	13	0.0320987654320988	0.816384638028058	0
BLCA	C5orf42	ZD6474	0.659704307771966	-0.0313437758133488	13	0.0320987654320988	0.974268129832548	0
BLCA	CASC5	17-AAG	0.80330158019619	0.0119548123693565	14	0.0345679012345679	0.965157297668922	0
BLCA	CASC5	AEW541	0.39813685118795	-0.0318277086500947	14	0.0345679012345679	0.974425185529834	0
BLCA	CASC5	AZD0530	0.684457513228731	0.0332757743715222	14	0.0345679012345679	0.887052183010132	0
BLCA	CASC5	AZD6244	0.999049118304271	-0.0109595222018481	14	0.0345679012345679	0.999049118304271	0
BLCA	CASC5	Erlotinib	0.67921208250465	0.0646094400309662	14	0.0345679012345679	0.925195450814126	0
BLCA	CASC5	Irinotecan	0.402141415800182	-0.0855509057136956	14	0.0345679012345679	0.857352945577623	0
BLCA	CASC5	L685458	0.675723719368923	-0.0269975675338415	14	0.0345679012345679	0.899699558935027	0
BLCA	CASC5	Lapatinib	0.00641962347460167	0.187011962293954	14	0.0345679012345679	0.477852453018126	0
BLCA	CASC5	LBW242	0.586007009121159	-0.0109962873180882	14	0.0345679012345679	0.963374382335473	0
BLCA	CASC5	Nilotinib	0.668767905486569	-0.0319039831728238	14	0.0345679012345679	0.931689667179084	0
BLCA	CASC5	Nutlin3	0.220080304291075	-0.0316971807386677	14	0.0345679012345679	0.870846277684918	0
BLCA	CASC5	Paclitaxel	0.602508617735585	-0.0729802988113475	14	0.0345679012345679	0.85273318334165	0
BLCA	CASC5	Panobinostat	0.568101293724979	-0.0450737276835707	14	0.0345679012345679	0.820731132146879	0
BLCA	CASC5	PD0325901	0.639527721613286	-0.0367465337146458	14	0.0345679012345679	0.927570845577957	0
BLCA	CASC5	PD0332991	0.262100497421335	-0.0496031874595302	14	0.0345679012345679	0.806724907647486	0
BLCA	CASC5	PF2341066	0.556844719202304	-0.0223710424147361	14	0.0345679012345679	0.903919167472233	0
BLCA	CASC5	PHA665752	0.980033563988094	-0.000921753282289939	14	0.0345679012345679	0.992442797477471	0
BLCA	CASC5	PLX4720	0.220080304291075	-0.0883732962110158	14	0.0345679012345679	0.683469512768826	0
BLCA	CASC5	RAF265	0.887223215460958	-0.0322743167118713	14	0.0345679012345679	0.983580148392152	0
BLCA	CASC5	Sorafenib	0.898530703185842	-0.00627275528106719	14	0.0345679012345679	0.936357297228397	0
BLCA	CASC5	TAE684	0.010082226940357	-0.124820089339728	14	0.0345679012345679	0.396159340099419	0
BLCA	CASC5	TKI258	0.326684798713833	-0.0950469266381926	14	0.0345679012345679	0.85312424287987	0
BLCA	CASC5	Topotecan	0.0101518745894451	-0.260539453260188	14	0.0345679012345679	0.212560043744149	0
BLCA	CASC5	ZD6474	0.482714735390846	0.0381672069355337	14	0.0345679012345679	0.934165013463113	0
BLCA	CASP8	17-AAG	0.575110041299278	-0.0150792527714914	11	0.0271604938271605	0.935359333710668	0
BLCA	CASP8	AEW541	0.703078355169074	0.0119504797642579	11	0.0271604938271605	0.979083686736802	0
BLCA	CASP8	AZD0530	0.856609143542749	-0.00998490578915279	11	0.0271604938271605	0.976040226055921	0
BLCA	CASP8	AZD6244	0.921202492504413	-0.00330320081153634	11	0.0271604938271605	0.966039781962592	0
BLCA	CASP8	Erlotinib	0.881523544087366	-0.0177699651008467	11	0.0271604938271605	0.957014413676801	0
BLCA	CASP8	Irinotecan	0.11318808774063	0.295327713308495	11	0.0271604938271605	0.604935950214783	0
BLCA	CASP8	L685458	0.186754753224398	0.0566966926305513	11	0.0271604938271605	0.690176679556282	0
BLCA	CASP8	Lapatinib	0.260572060222474	-0.0625596632202843	11	0.0271604938271605	0.890114922517508	0
BLCA	CASP8	LBW242	0.792962670706225	0.011321951611462	11	0.0271604938271605	0.963374382335473	0
BLCA	CASP8	Nilotinib	0.11318808774063	0.0963514616487993	11	0.0271604938271605	0.720645696583346	0
BLCA	CASP8	Nutlin3	0.478783280269167	0.0383841391710442	11	0.0271604938271605	0.944385745459014	0
BLCA	CASP8	Paclitaxel	0.112589083519163	0.268631655792055	11	0.0271604938271605	0.741211466501156	0
BLCA	CASP8	Panobinostat	0.200308618600043	0.114090493055656	11	0.0271604938271605	0.56515645962155	0
BLCA	CASP8	PD0325901	0.607909020859897	-0.030626830565099	11	0.0271604938271605	0.927570845577957	0
BLCA	CASP8	PD0332991	0.334979935701436	0.0654107223723861	11	0.0271604938271605	0.836585802115041	0
BLCA	CASP8	PF2341066	0.0778333745114535	0.0466302648227483	11	0.0271604938271605	0.399652392774852	0
BLCA	CASP8	PHA665752	0.321924873400126	0.0324111326821682	11	0.0271604938271605	0.762336943095563	0
BLCA	CASP8	PLX4720	0.587765638033781	0.0612742458519608	11	0.0271604938271605	0.821797121874494	0
BLCA	CASP8	RAF265	0.0823837037262113	0.117619577211236	11	0.0271604938271605	0.577406193237907	0
BLCA	CASP8	Sorafenib	0.0304374815279855	0.0940027358758544	11	0.0271604938271605	0.4132895336758	0
BLCA	CASP8	TAE684	0.487010405674253	0.0429207282630271	11	0.0271604938271605	0.947846516486846	0
BLCA	CASP8	TKI258	0.289556980741111	0.12494378972323	11	0.0271604938271605	0.85312424287987	0
BLCA	CASP8	Topotecan	0.0563292779205729	0.273375840617557	11	0.0271604938271605	0.433343540610657	0
BLCA	CASP8	ZD6474	0.496982902888996	0.0562945910465968	11	0.0271604938271605	0.934165013463113	0
BLCA	CBFA2T2	17-AAG	0.3542231752079	0.060032376397781	12	0.0296296296296296	0.915628166458946	0
BLCA	CBFA2T2	AEW541	0.389598287417912	0.0164568852910135	12	0.0296296296296296	0.974425185529834	0
BLCA	CBFA2T2	AZD0530	0.403757306730344	0.0610043195782082	12	0.0296296296296296	0.768087939174642	0
BLCA	CBFA2T2	AZD6244	0.522677758550514	0.0658874329338053	12	0.0296296296296296	0.960987969735077	0
BLCA	CBFA2T2	Erlotinib	0.370290630718783	-0.0603345863154443	12	0.0296296296296296	0.790667899207238	0
BLCA	CBFA2T2	Irinotecan	0.438972043059088	0.0921356497573833	12	0.0296296296296296	0.8598047454959	0
BLCA	CBFA2T2	L685458	0.503034458332169	0.0244895292722321	12	0.0296296296296296	0.848412066459682	0
BLCA	CBFA2T2	Lapatinib	0.127579950258542	-0.125426542654679	12	0.0296296296296296	0.890114922517508	0
BLCA	CBFA2T2	LBW242	0.851809019069348	0.00758150630951837	12	0.0296296296296296	0.963374382335473	0
BLCA	CBFA2T2	Nilotinib	0.425564273374461	0.0530256583377001	12	0.0296296296296296	0.850153119349687	0
BLCA	CBFA2T2	Nutlin3	0.738209000691445	0.0109365323886739	12	0.0296296296296296	0.944385745459014	0
BLCA	CBFA2T2	Paclitaxel	0.148479247149572	0.174043755508945	12	0.0296296296296296	0.799858438654812	0
BLCA	CBFA2T2	Panobinostat	0.282892561085022	0.0715182780987549	12	0.0296296296296296	0.686565907779703	0
BLCA	CBFA2T2	PD0325901	0.599687994060619	0.0702400698698236	12	0.0296296296296296	0.927570845577957	0
BLCA	CBFA2T2	PD0332991	0.72101633147936	0.010525185655508	12	0.0296296296296296	0.983830685229034	0
BLCA	CBFA2T2	PF2341066	0.142158899991861	0.0419923092623612	12	0.0296296296296296	0.481303673081623	0
BLCA	CBFA2T2	PHA665752	0.920030824765643	-0.000132867638689249	12	0.0296296296296296	0.992442797477471	0
BLCA	CBFA2T2	PLX4720	0.366231926796532	0.0173972503184233	12	0.0296296296296296	0.798772881245255	0
BLCA	CBFA2T2	RAF265	0.120133237031107	0.0883701253569495	12	0.0296296296296296	0.662129701776101	0
BLCA	CBFA2T2	Sorafenib	0.272764298397822	0.0366036758087308	12	0.0296296296296296	0.737737677746798	0
BLCA	CBFA2T2	TAE684	0.0893025592641866	0.0737099507524408	12	0.0296296296296296	0.644852663484012	0
BLCA	CBFA2T2	TKI258	0.583881408320426	0.0560945675662798	12	0.0296296296296296	0.87020696321616	0
BLCA	CBFA2T2	Topotecan	0.877791568600811	0.0390137256665688	12	0.0296296296296296	0.95869401731978	0
BLCA	CBFA2T2	ZD6474	0.68892912613182	-0.0321602952542579	12	0.0296296296296296	0.983591583694225	0
BLCA	CCDC88A	17-AAG	0.166936121558431	0.0718004073523391	18	0.0444444444444444	0.896262854465089	0
BLCA	CCDC88A	AEW541	0.7931817209007	0.00486342915245275	18	0.0444444444444444	0.979083686736802	0
BLCA	CCDC88A	AZD0530	0.280135922431219	-0.0522653066514824	18	0.0444444444444444	0.718038705822088	0
BLCA	CCDC88A	AZD6244	0.19356093476285	0.114920627938947	18	0.0444444444444444	0.785650731761989	0
BLCA	CCDC88A	Erlotinib	0.668405608748728	0.0349750151252948	18	0.0444444444444444	0.925195450814126	0
BLCA	CCDC88A	Irinotecan	0.201821136401816	0.127125942115939	18	0.0444444444444444	0.724721353442885	0
BLCA	CCDC88A	L685458	0.454639902505498	0.0102195551789267	18	0.0444444444444444	0.822516464838191	0
BLCA	CCDC88A	Lapatinib	0.046048220802119	0.124847590317342	18	0.0444444444444444	0.72756188867348	0
BLCA	CCDC88A	LBW242	0.853622870423837	0.00674658727457245	18	0.0444444444444444	0.963374382335473	0
BLCA	CCDC88A	Nilotinib	0.995695692515325	-0.00667877761434466	18	0.0444444444444444	0.998936912456577	0
BLCA	CCDC88A	Nutlin3	0.453339083821123	-0.00940891344791905	18	0.0444444444444444	0.944385745459014	0
BLCA	CCDC88A	Paclitaxel	0.799843419769655	-0.070743227094888	18	0.0444444444444444	0.936054642400741	0
BLCA	CCDC88A	Panobinostat	0.322475542872032	0.0638059639305757	18	0.0444444444444444	0.707616937766727	0
BLCA	CCDC88A	PD0325901	0.101233578719921	0.200399008080186	18	0.0444444444444444	0.685495947332036	0
BLCA	CCDC88A	PD0332991	0.732334010656293	0.0162362059801369	18	0.0444444444444444	0.983830685229034	0
BLCA	CCDC88A	PF2341066	0.236574678403231	0.016237836139555	18	0.0444444444444444	0.596470199803891	0
BLCA	CCDC88A	PHA665752	0.103959181289887	0.0290263725343606	18	0.0444444444444444	0.55185655687263	0
BLCA	CCDC88A	PLX4720	0.127375040437951	-0.0569686739401634	18	0.0444444444444444	0.616079277220294	0
BLCA	CCDC88A	RAF265	0.479751374360368	-0.0312791601939153	18	0.0444444444444444	0.920874325205759	0
BLCA	CCDC88A	Sorafenib	0.712935216934272	0.00595627890219175	18	0.0444444444444444	0.925409771532102	0
BLCA	CCDC88A	TAE684	0.69053652976823	0.0131854716066853	18	0.0444444444444444	0.958571554663913	0
BLCA	CCDC88A	TKI258	0.477072931345219	-0.0385137020836017	18	0.0444444444444444	0.87020696321616	0
BLCA	CCDC88A	Topotecan	0.367635736120161	-0.0869163303344553	18	0.0444444444444444	0.771524934861473	0
BLCA	CCDC88A	ZD6474	0.369935022894096	0.0512358770076444	18	0.0444444444444444	0.934165013463113	0
BLCA	CDH10	17-AAG	0.641269230799463	-0.002005721876432	10	0.0246913580246914	0.947226971585451	0
BLCA	CDH10	AEW541	0.659401375988792	0.0174503454699239	10	0.0246913580246914	0.974425185529834	0
BLCA	CDH10	AZD0530	0.232675409041654	-0.0551811562823981	10	0.0246913580246914	0.716458164537643	0
BLCA	CDH10	AZD6244	0.706636046300913	-0.013697837805779	10	0.0246913580246914	0.966039781962592	0
BLCA	CDH10	Erlotinib	0.719155472554737	0.029928988892119	10	0.0246913580246914	0.925195450814126	0
BLCA	CDH10	Irinotecan	0.71288609064109	-0.0807208857895558	10	0.0246913580246914	0.950140048032695	0
BLCA	CDH10	L685458	0.744418651562641	-0.00744896617938762	10	0.0246913580246914	0.950193283959433	0
BLCA	CDH10	Lapatinib	0.916424966997472	0.0562440981887724	10	0.0246913580246914	0.98690030324144	0
BLCA	CDH10	LBW242	0.752902770046972	-0.00942478792064128	10	0.0246913580246914	0.963374382335473	0
BLCA	CDH10	Nilotinib	0.907548371272764	-0.0262752854954345	10	0.0246913580246914	0.960218589248415	0
BLCA	CDH10	Nutlin3	0.637268274998162	0.00384306175219495	10	0.0246913580246914	0.944385745459014	0
BLCA	CDH10	Paclitaxel	0.122760694300925	-0.185726340756404	10	0.0246913580246914	0.741946794844895	0
BLCA	CDH10	Panobinostat	0.769959889556993	-0.00401605099160207	10	0.0246913580246914	0.896601249709935	0
BLCA	CDH10	PD0325901	0.605648247877764	-0.00877186026456322	10	0.0246913580246914	0.927570845577957	0
BLCA	CDH10	PD0332991	0.219794183425617	0.0352139310446575	10	0.0246913580246914	0.798422721461577	0
BLCA	CDH10	PF2341066	0.411466792237997	0.0099920799021983	10	0.0246913580246914	0.799324834101683	0
BLCA	CDH10	PHA665752	0.117424560457079	0.0343795557284848	10	0.0246913580246914	0.557393519393908	0
BLCA	CDH10	PLX4720	0.403544950860421	-0.0755514852604398	10	0.0246913580246914	0.798772881245255	0
BLCA	CDH10	RAF265	0.555826225280967	-0.0483312945167567	10	0.0246913580246914	0.926638816481163	0
BLCA	CDH10	Sorafenib	0.270831410917942	0.0146990526530771	10	0.0246913580246914	0.737737677746798	0
BLCA	CDH10	TAE684	0.823949064877427	-0.00687185465292206	10	0.0246913580246914	0.968079625120928	0
BLCA	CDH10	TKI258	0.342092367388965	0.0324322100342476	10	0.0246913580246914	0.85312424287987	0
BLCA	CDH10	Topotecan	0.677735900059072	0.0569753643136388	10	0.0246913580246914	0.877723542699454	0
BLCA	CDH10	ZD6474	0.981023340978676	0.0183503022354612	10	0.0246913580246914	0.99043243857316	0
BLCA	CDKN1A	17-AAG	0.122297480710454	0.0923008897531359	12	0.0296296296296296	0.894852638840956	0
BLCA	CDKN1A	AEW541	0.33576704162453	-0.0422373483162117	12	0.0296296296296296	0.974425185529834	0
BLCA	CDKN1A	AZD0530	0.968944522123871	0.0162075672088462	12	0.0296296296296296	0.998920383826705	0
BLCA	CDKN1A	AZD6244	0.247729962535275	-0.0798497853582192	12	0.0296296296296296	0.826929593251552	0
BLCA	CDKN1A	Erlotinib	0.0467871225626151	0.131308387214126	12	0.0296296296296296	0.652267532196458	0
BLCA	CDKN1A	Irinotecan	0.752393987673581	0.0327353723522199	12	0.0296296296296296	0.950140048032695	0
BLCA	CDKN1A	L685458	0.816343746388245	-0.0113840899522934	12	0.0296296296296296	0.950886846185937	0
BLCA	CDKN1A	Lapatinib	0.0333502888570496	0.160758153389573	12	0.0296296296296296	0.72756188867348	0
BLCA	CDKN1A	LBW242	0.722021157390275	0.0164771633785599	12	0.0296296296296296	0.963374382335473	0
BLCA	CDKN1A	Nilotinib	0.287060772881616	-0.0462199305210872	12	0.0296296296296296	0.819679556300518	0
BLCA	CDKN1A	Nutlin3	0.877305452846633	-0.00821928910040759	12	0.0296296296296296	0.990069150719409	0
BLCA	CDKN1A	Paclitaxel	0.176412527160318	0.15040825260442	12	0.0296296296296296	0.799858438654812	0
BLCA	CDKN1A	Panobinostat	0.582952684470067	-0.0701641795803152	12	0.0296296296296296	0.820731132146879	0
BLCA	CDKN1A	PD0325901	0.129603572875417	-0.158823070853213	12	0.0296296296296296	0.716300756928635	0
BLCA	CDKN1A	PD0332991	0.979650374192901	-0.00270652281838335	12	0.0296296296296296	0.992209994374861	0
BLCA	CDKN1A	PF2341066	0.395439728041967	-0.031125325301666	12	0.0296296296296296	0.780993462882885	0
BLCA	CDKN1A	PHA665752	0.614660327931786	0.00688523124964702	12	0.0296296296296296	0.925065980347918	0
BLCA	CDKN1A	PLX4720	0.603382698961451	0.0124583519608576	12	0.0296296296296296	0.83140523054572	0
BLCA	CDKN1A	RAF265	0.0368369864433101	-0.123452668515929	12	0.0296296296296296	0.436193835555555	0
BLCA	CDKN1A	Sorafenib	0.422862897484159	-0.0336534457828628	12	0.0296296296296296	0.824143606518476	0
BLCA	CDKN1A	TAE684	0.227472518946586	-0.054025414079629	12	0.0296296296296296	0.936922135178371	0
BLCA	CDKN1A	TKI258	0.650967970636741	0.0182795114040142	12	0.0296296296296296	0.89178849156594	0
BLCA	CDKN1A	Topotecan	0.485959023801526	-0.102076607179046	12	0.0296296296296296	0.799807560006678	0
BLCA	CDKN1A	ZD6474	0.497799862753003	-0.0351432620545984	12	0.0296296296296296	0.934165013463113	0
BLCA	CDKN2A	17-AAG	0.748736590022776	-0.00108888706662968	17	0.0419753086419753	0.965157297668922	0
BLCA	CDKN2A	AEW541	0.851001841931891	-0.0133321966605631	17	0.0419753086419753	0.98384115384321	0
BLCA	CDKN2A	AZD0530	0.350981694194874	-0.0226891661671178	17	0.0419753086419753	0.732514296650547	0
BLCA	CDKN2A	AZD6244	0.0587116176606556	-0.147262492775708	17	0.0419753086419753	0.675328421417088	0
BLCA	CDKN2A	Erlotinib	0.282895076844563	0.0558834475327086	17	0.0419753086419753	0.744957035690683	0
BLCA	CDKN2A	Irinotecan	0.871477897206531	-0.00752094458582864	17	0.0419753086419753	0.972058444840051	0
BLCA	CDKN2A	L685458	0.350981694194874	-0.0234417186208795	17	0.0419753086419753	0.779081470990859	0
BLCA	CDKN2A	Lapatinib	0.445281634483934	-0.0194237060511286	17	0.0419753086419753	0.929234791099132	0
BLCA	CDKN2A	LBW242	0.638252393704086	-0.0163242946138276	17	0.0419753086419753	0.963374382335473	0
BLCA	CDKN2A	Nilotinib	0.147192672947873	-0.0509725273119144	17	0.0419753086419753	0.720645696583346	0
BLCA	CDKN2A	Nutlin3	0.455708314664588	-0.0226457819958096	17	0.0419753086419753	0.944385745459014	0
BLCA	CDKN2A	Paclitaxel	0.177833552363148	0.167904006058097	17	0.0419753086419753	0.799858438654812	0
BLCA	CDKN2A	Panobinostat	0.652278178446037	0.0081530377059309	17	0.0419753086419753	0.839729031523977	0
BLCA	CDKN2A	PD0325901	0.120243066014931	-0.170125716387373	17	0.0419753086419753	0.716300756928635	0
BLCA	CDKN2A	PD0332991	0.612112554317401	-0.0277561716122092	17	0.0419753086419753	0.94400889387794	0
BLCA	CDKN2A	PF2341066	0.244001108822797	0.0145370983676317	17	0.0419753086419753	0.60237773740628	0
BLCA	CDKN2A	PHA665752	0.339879962861096	-0.00922041004851126	17	0.0419753086419753	0.763036351097271	0
BLCA	CDKN2A	PLX4720	0.0339611702771518	-0.0891277377225483	17	0.0419753086419753	0.39075528303484	0
BLCA	CDKN2A	RAF265	0.336593826987091	0.0355328391079905	17	0.0419753086419753	0.866778873148143	0
BLCA	CDKN2A	Sorafenib	0.475623740090996	0.00786763754758302	17	0.0419753086419753	0.824143606518476	0
BLCA	CDKN2A	TAE684	0.422325681400989	-0.0422770547315907	17	0.0419753086419753	0.947846516486846	0
BLCA	CDKN2A	TKI258	0.0813894825504597	-0.108611513587612	17	0.0419753086419753	0.770319464420088	0
BLCA	CDKN2A	Topotecan	0.964492248999572	0.0047901025474073	17	0.0419753086419753	0.989680356049042	0
BLCA	CDKN2A	ZD6474	0.175054045646143	-0.0666386490906712	17	0.0419753086419753	0.934165013463113	0
BLCA	CELSR1	17-AAG	0.407483655501071	-0.0332790409708377	11	0.0271604938271605	0.915628166458946	0
BLCA	CELSR1	AEW541	0.962030911174266	-0.0133726448948482	11	0.0271604938271605	0.9913101128187	0
BLCA	CELSR1	AZD0530	0.227643627226676	-0.0635702777556926	11	0.0271604938271605	0.716458164537643	0
BLCA	CELSR1	AZD6244	0.72667046064355	-0.054109987379217	11	0.0271604938271605	0.966039781962592	0
BLCA	CELSR1	Erlotinib	0.307031367509903	-0.0314911040033174	11	0.0271604938271605	0.758312075542072	0
BLCA	CELSR1	Irinotecan	0.95769544660509	-0.0481538869429423	11	0.0271604938271605	0.990478494407769	0
BLCA	CELSR1	L685458	0.211308400563654	-0.0297501155448176	11	0.0271604938271605	0.690176679556282	0
BLCA	CELSR1	Lapatinib	0.537797555963067	-0.0229938654819852	11	0.0271604938271605	0.942497616694609	0
BLCA	CELSR1	LBW242	0.380326271770288	0.0275709502029922	11	0.0271604938271605	0.92288838783419	0
BLCA	CELSR1	Nilotinib	0.579866230053713	-0.0159395713647456	11	0.0271604938271605	0.925037157272039	0
BLCA	CELSR1	Nutlin3	0.700295348135589	-0.0148617059234296	11	0.0271604938271605	0.944385745459014	0
BLCA	CELSR1	Paclitaxel	0.134966031207749	-0.204470931697097	11	0.0271604938271605	0.780169497469183	0
BLCA	CELSR1	Panobinostat	0.648642049055465	-0.0412410438909738	11	0.0271604938271605	0.839729031523977	0
BLCA	CELSR1	PD0325901	0.493877731058016	-0.116655530087224	11	0.0271604938271605	0.927570845577957	0
BLCA	CELSR1	PD0332991	0.243757356451168	-0.0554011457673602	11	0.0271604938271605	0.806724907647486	0
BLCA	CELSR1	PF2341066	0.998914759459682	0.0111015212824745	11	0.0271604938271605	1	0
BLCA	CELSR1	PHA665752	0.27236206027569	-0.0154843777162912	11	0.0271604938271605	0.726085241564642	0
BLCA	CELSR1	PLX4720	0.0772563841987274	-0.110205483487507	11	0.0271604938271605	0.446579586709717	0
BLCA	CELSR1	RAF265	0.936039445199794	-0.00917663380724631	11	0.0271604938271605	0.983580148392152	0
BLCA	CELSR1	Sorafenib	0.90795961049532	-0.0128672307993968	11	0.0271604938271605	0.936357297228397	0
BLCA	CELSR1	TAE684	0.892884950065123	0.0158104507267758	11	0.0271604938271605	0.968079625120928	0
BLCA	CELSR1	TKI258	0.199625481528299	0.0811649004661876	11	0.0271604938271605	0.788520652036781	0
BLCA	CELSR1	Topotecan	0.572440225004572	0.0772507718421118	11	0.0271604938271605	0.833410399204204	0
BLCA	CELSR1	ZD6474	0.933876179803141	-0.0130194414919951	11	0.0271604938271605	0.99043243857316	0
BLCA	CELSR3	17-AAG	0.781055017359275	-0.0193051913856528	17	0.0419753086419753	0.965157297668922	0
BLCA	CELSR3	AEW541	0.115589343974769	0.0325984948127893	17	0.0419753086419753	0.827263290606094	0
BLCA	CELSR3	AZD0530	0.486456796896502	-0.0164335038942056	17	0.0419753086419753	0.826087059502437	0
BLCA	CELSR3	AZD6244	0.716382703148454	-0.0364081151726388	17	0.0419753086419753	0.966039781962592	0
BLCA	CELSR3	Erlotinib	0.124451521512281	-0.0300373210972205	17	0.0419753086419753	0.702530614750547	0
BLCA	CELSR3	Irinotecan	0.833589839214676	-0.0315233990616672	17	0.0419753086419753	0.950140048032695	0
BLCA	CELSR3	L685458	0.158711310245863	-0.0453457687121847	17	0.0419753086419753	0.683901464150355	0
BLCA	CELSR3	Lapatinib	0.507249052754657	0.010650532016073	17	0.0419753086419753	0.942497616694609	0
BLCA	CELSR3	LBW242	0.181158270638758	-0.0372780360563756	17	0.0419753086419753	0.847594472494213	0
BLCA	CELSR3	Nilotinib	0.0144136233703143	-0.0750321381891168	17	0.0419753086419753	0.225234803046273	0
BLCA	CELSR3	Nutlin3	0.0762757056481173	-0.0432099222996501	17	0.0419753086419753	0.785971401678426	0
BLCA	CELSR3	Paclitaxel	0.734441355099038	-0.0501500465555447	17	0.0419753086419753	0.931917565273579	0
BLCA	CELSR3	Panobinostat	0.888607461316808	-0.00917978265306907	17	0.0419753086419753	0.93018669159398	0
BLCA	CELSR3	PD0325901	0.573806412573805	0.0681544743831319	17	0.0419753086419753	0.927570845577957	0
BLCA	CELSR3	PD0332991	0.410570212045237	-0.0350945445123488	17	0.0419753086419753	0.848803312935177	0
BLCA	CELSR3	PF2341066	0.375424525630983	-0.0338496188542424	17	0.0419753086419753	0.762864549224485	0
BLCA	CELSR3	PHA665752	0.253280619852565	-0.0231624846667619	17	0.0419753086419753	0.714613177441166	0
BLCA	CELSR3	PLX4720	0.00295832274029366	-0.136555554413864	17	0.0419753086419753	0.245456479185995	0
BLCA	CELSR3	RAF265	0.542913067518207	-0.0414757971745776	17	0.0419753086419753	0.926638816481163	0
BLCA	CELSR3	Sorafenib	0.430770426474425	-0.0346167019813326	17	0.0419753086419753	0.824143606518476	0
BLCA	CELSR3	TAE684	0.468816304135591	0.00998370360195522	17	0.0419753086419753	0.947846516486846	0
BLCA	CELSR3	TKI258	0.393365382229157	-0.0755445534581158	17	0.0419753086419753	0.855299042094589	0
BLCA	CELSR3	Topotecan	0.214642135792339	-0.0977920186649865	17	0.0419753086419753	0.63404251277285	0
BLCA	CELSR3	ZD6474	0.83017525400341	0.00684990384405948	17	0.0419753086419753	0.99043243857316	0
BLCA	CEP192	17-AAG	0.36691147454737	0.0659001928598713	13	0.0320987654320988	0.915628166458946	0
BLCA	CEP192	AEW541	0.661362139326935	-0.00312724400305175	13	0.0320987654320988	0.974425185529834	0
BLCA	CEP192	AZD0530	0.971130232861341	0.0146048336811313	13	0.0320987654320988	0.998920383826705	0
BLCA	CEP192	AZD6244	0.264027448649623	0.115233525167453	13	0.0320987654320988	0.837189170180485	0
BLCA	CEP192	Erlotinib	0.813538135514575	-0.0101346516888048	13	0.0320987654320988	0.940529454229045	0
BLCA	CEP192	Irinotecan	0.318706968503857	0.177354066920174	13	0.0320987654320988	0.803548420589512	0
BLCA	CEP192	L685458	0.145291152082082	0.0222181356858425	13	0.0320987654320988	0.649698170631197	0
BLCA	CEP192	Lapatinib	0.854445067629532	0.00579700197818811	13	0.0320987654320988	0.973633414296562	0
BLCA	CEP192	LBW242	0.474559603051708	0.0220464265939591	13	0.0320987654320988	0.92288838783419	0
BLCA	CEP192	Nilotinib	0.0143952585044758	0.0774462581905813	13	0.0320987654320988	0.225234803046273	0
BLCA	CEP192	Nutlin3	0.348647171968389	0.0114825705992866	13	0.0320987654320988	0.944385745459014	0
BLCA	CEP192	Paclitaxel	0.405189928833942	0.118320891982076	13	0.0320987654320988	0.814802350488158	0
BLCA	CEP192	Panobinostat	0.0313400781351942	0.159062899733684	13	0.0320987654320988	0.322939066001784	0
BLCA	CEP192	PD0325901	0.36032114785339	0.119338250766733	13	0.0320987654320988	0.875320136304705	0
BLCA	CEP192	PD0332991	0.0741270959535711	0.0480253410282747	13	0.0320987654320988	0.628763760946606	0
BLCA	CEP192	PF2341066	0.0487781294875483	0.0528523683075439	13	0.0320987654320988	0.399652392774852	0
BLCA	CEP192	PHA665752	0.0694042657489039	0.0364244985080073	13	0.0320987654320988	0.483788558308536	0
BLCA	CEP192	PLX4720	0.963171205784457	-0.00340006437721663	13	0.0320987654320988	0.979706333780757	0
BLCA	CEP192	RAF265	0.482304793068976	0.0626449159087761	13	0.0320987654320988	0.920874325205759	0
BLCA	CEP192	Sorafenib	0.182181817590985	0.0539209334247971	13	0.0320987654320988	0.653676125885803	0
BLCA	CEP192	TAE684	0.18713843996952	0.0652256427614406	13	0.0320987654320988	0.836826608920306	0
BLCA	CEP192	TKI258	0.975110874516315	-0.0284727704000731	13	0.0320987654320988	0.999053990176431	0
BLCA	CEP192	Topotecan	0.11101611996887	0.171495148940871	13	0.0320987654320988	0.520076750196414	0
BLCA	CEP192	ZD6474	0.0917974470071728	0.113387261945331	13	0.0320987654320988	0.919789455780561	0
BLCA	CHD1	17-AAG	0.633022510482445	0.0452118469661156	10	0.0246913580246914	0.947226971585451	0
BLCA	CHD1	AEW541	0.908016264228716	-0.00440967383422697	10	0.0246913580246914	0.9913101128187	0
BLCA	CHD1	AZD0530	0.0701297735853458	0.130684685048968	10	0.0246913580246914	0.465279382266939	0
BLCA	CHD1	AZD6244	0.584323746981305	0.0718309640658072	10	0.0246913580246914	0.966039781962592	0
BLCA	CHD1	Erlotinib	0.0342322723491224	0.149546476430249	10	0.0246913580246914	0.652267532196458	0
BLCA	CHD1	Irinotecan	0.848750939600781	-0.0274654615141268	10	0.0246913580246914	0.962012241279555	0
BLCA	CHD1	L685458	0.846570145760476	-0.0130117305684713	10	0.0246913580246914	0.950886846185937	0
BLCA	CHD1	Lapatinib	0.308869652072771	0.0937969447398801	10	0.0246913580246914	0.890114922517508	0
BLCA	CHD1	LBW242	0.44971562342463	0.0244464692419402	10	0.0246913580246914	0.92288838783419	0
BLCA	CHD1	Nilotinib	0.613335360738809	0.0130936836707842	10	0.0246913580246914	0.927734790566622	0
BLCA	CHD1	Nutlin3	0.60748233236065	0.00202230987179175	10	0.0246913580246914	0.944385745459014	0
BLCA	CHD1	Paclitaxel	0.576696537587521	0.0969042104530127	10	0.0246913580246914	0.85273318334165	0
BLCA	CHD1	Panobinostat	0.947834127100295	-0.0188268695528651	10	0.0246913580246914	0.964105957608455	0
BLCA	CHD1	PD0325901	0.623145268527956	0.110901342460469	10	0.0246913580246914	0.927570845577957	0
BLCA	CHD1	PD0332991	0.381244006674186	0.0186830504974705	10	0.0246913580246914	0.836585802115041	0
BLCA	CHD1	PF2341066	0.272057685726368	0.0197868706600869	10	0.0246913580246914	0.65793542364438	0
BLCA	CHD1	PHA665752	0.373719875114311	0.0173747750302056	10	0.0246913580246914	0.79794243605488	0
BLCA	CHD1	PLX4720	0.591997566899634	-0.040393698010358	10	0.0246913580246914	0.821797121874494	0
BLCA	CHD1	RAF265	0.76047171981712	-0.0362653175170609	10	0.0246913580246914	0.974225932954905	0
BLCA	CHD1	Sorafenib	0.921268212654557	-0.00875564770765785	10	0.0246913580246914	0.941123131030733	0
BLCA	CHD1	TAE684	0.786043469145278	0.0130956216743925	10	0.0246913580246914	0.968079625120928	0
BLCA	CHD1	TKI258	0.382759916545333	-0.0716084046433925	10	0.0246913580246914	0.85312424287987	0
BLCA	CHD1	Topotecan	0.646960974903298	0.026926141135045	10	0.0246913580246914	0.867129224315938	0
BLCA	CHD1	ZD6474	0.0951012623597284	0.102885022404605	10	0.0246913580246914	0.919789455780561	0
BLCA	CHD4	17-AAG	0.0784124749565922	0.106171362104802	15	0.037037037037037	0.852524072829963	0
BLCA	CHD4	AEW541	0.0438790277386847	0.0741729498990041	15	0.037037037037037	0.74957377175932	0
BLCA	CHD4	AZD0530	0.909567266905139	0.00464220096520895	15	0.037037037037037	0.982215024260592	0
BLCA	CHD4	AZD6244	0.768823443355618	-0.0237408566406367	15	0.037037037037037	0.966039781962592	0
BLCA	CHD4	Erlotinib	0.499261974059975	0.0295568041533376	15	0.037037037037037	0.903244945436749	0
BLCA	CHD4	Irinotecan	0.338726288003735	0.131355107152475	15	0.037037037037037	0.826482920744193	0
BLCA	CHD4	L685458	0.793994581503579	-0.0188436715958659	15	0.037037037037037	0.950886846185937	0
BLCA	CHD4	Lapatinib	0.650428807419068	0.00496669424409957	15	0.037037037037037	0.942497616694609	0
BLCA	CHD4	LBW242	0.491855160606957	-0.0283499175402835	15	0.037037037037037	0.931550132495272	0
BLCA	CHD4	Nilotinib	0.712234684691021	-0.0243590003942903	15	0.037037037037037	0.932594587136862	0
BLCA	CHD4	Nutlin3	0.735053330417116	-0.0156179527637889	15	0.037037037037037	0.944385745459014	0
BLCA	CHD4	Paclitaxel	0.615423150660287	0.00994088503354273	15	0.037037037037037	0.85273318334165	0
BLCA	CHD4	Panobinostat	0.61213284094689	0.0478115367882381	15	0.037037037037037	0.829002761739502	0
BLCA	CHD4	PD0325901	0.768823443355618	-0.0432489524137329	15	0.037037037037037	0.970753310336302	0
BLCA	CHD4	PD0332991	0.496292157894881	0.00634264445366206	15	0.037037037037037	0.904778780162206	0
BLCA	CHD4	PF2341066	0.937465971000477	-0.00150149678862854	15	0.037037037037037	0.991114216024104	0
BLCA	CHD4	PHA665752	0.850463819986282	-0.00215768492978274	15	0.037037037037037	0.975852796735952	0
BLCA	CHD4	PLX4720	0.0108695054976923	-0.141809898582311	15	0.037037037037037	0.278292090100531	0
BLCA	CHD4	RAF265	0.916997460928146	0.018621871702472	15	0.037037037037037	0.983580148392152	0
BLCA	CHD4	Sorafenib	0.993459964111421	-0.00791862867652693	15	0.037037037037037	0.993459964111421	0
BLCA	CHD4	TAE684	0.231866955659382	0.0486755220071469	15	0.037037037037037	0.936922135178371	0
BLCA	CHD4	TKI258	0.506727619722605	-0.060180144959912	15	0.037037037037037	0.87020696321616	0
BLCA	CHD4	Topotecan	0.270511399622101	0.0896209358713862	15	0.037037037037037	0.704518700114703	0
BLCA	CHD4	ZD6474	0.803038038623211	-0.00847938244121127	15	0.037037037037037	0.99043243857316	0
BLCA	CHD8	17-AAG	0.373070319132282	0.0560148949932913	11	0.0271604938271605	0.915628166458946	0
BLCA	CHD8	AEW541	0.405773414295997	0.0298222641072878	11	0.0271604938271605	0.974425185529834	0
BLCA	CHD8	AZD0530	0.980619036030642	-0.00667147744882968	11	0.0271604938271605	0.998920383826705	0
BLCA	CHD8	AZD6244	0.628984049218209	0.0561511249375242	11	0.0271604938271605	0.966039781962592	0
BLCA	CHD8	Erlotinib	0.21939543893911	-0.0664210033428534	11	0.0271604938271605	0.734597611650307	0
BLCA	CHD8	Irinotecan	0.879853165232304	0.0305457834291181	11	0.0271604938271605	0.974416823177832	0
BLCA	CHD8	L685458	0.723641996165512	-0.0149715018234689	11	0.0271604938271605	0.947531232548212	0
BLCA	CHD8	Lapatinib	0.253552633668982	0.0878372288228773	11	0.0271604938271605	0.890114922517508	0
BLCA	CHD8	LBW242	0.0718025068386159	-0.0501174062289775	11	0.0271604938271605	0.847594472494213	0
BLCA	CHD8	Nilotinib	0.389212875651164	-0.049193635143894	11	0.0271604938271605	0.837820886137714	0
BLCA	CHD8	Nutlin3	0.848021544641963	-0.0130043288584505	11	0.0271604938271605	0.990069150719409	0
BLCA	CHD8	Paclitaxel	0.27431603272656	-0.163440554368925	11	0.0271604938271605	0.799858438654812	0
BLCA	CHD8	Panobinostat	0.901185956509423	0.0196014543513288	11	0.0271604938271605	0.936759086371637	0
BLCA	CHD8	PD0325901	0.570827926318773	0.0778352189273792	11	0.0271604938271605	0.927570845577957	0
BLCA	CHD8	PD0332991	0.536497924567428	0.0239621898147362	11	0.0271604938271605	0.91997302829208	0
BLCA	CHD8	PF2341066	0.822730977126806	-0.00267659483227023	11	0.0271604938271605	0.983862913477059	0
BLCA	CHD8	PHA665752	0.444942097240643	0.0122310563476822	11	0.0271604938271605	0.864354729885511	0
BLCA	CHD8	PLX4720	0.805970633624261	-0.0452538963484017	11	0.0271604938271605	0.922777971830676	0
BLCA	CHD8	RAF265	0.984925331204012	-0.0148199636491564	11	0.0271604938271605	1	0
BLCA	CHD8	Sorafenib	0.877724413123558	-0.0193656273131557	11	0.0271604938271605	0.93325149255249	0
BLCA	CHD8	TAE684	0.854369792886991	-0.0192289185233492	11	0.0271604938271605	0.968079625120928	0
BLCA	CHD8	TKI258	0.294965528472401	-0.111558335004049	11	0.0271604938271605	0.85312424287987	0
BLCA	CHD8	Topotecan	0.911880165404602	-0.0435800116771872	11	0.0271604938271605	0.960513774226181	0
BLCA	CHD8	ZD6474	0.36159473701113	-0.0429061846475276	11	0.0271604938271605	0.934165013463113	0
BLCA	CIT	17-AAG	0.418361477529005	0.0574734505690753	12	0.0296296296296296	0.915628166458946	0
BLCA	CIT	AEW541	0.864014172529943	-0.0128532469061128	12	0.0296296296296296	0.987987155801323	0
BLCA	CIT	AZD0530	0.519226938734597	-0.0376082513135874	12	0.0296296296296296	0.832375577138325	0
BLCA	CIT	AZD6244	0.222546776241346	-0.0998200890617917	12	0.0296296296296296	0.794686463087047	0
BLCA	CIT	Erlotinib	0.917738456509579	0.064183045198229	12	0.0296296296296296	0.971000063360581	0
BLCA	CIT	Irinotecan	0.289015496417507	0.109658200244457	12	0.0296296296296296	0.778371280124422	0
BLCA	CIT	L685458	0.418361477529005	-0.00631702399736556	12	0.0296296296296296	0.799762931777761	0
BLCA	CIT	Lapatinib	0.217628836236688	0.106937022803369	12	0.0296296296296296	0.890114922517508	0
BLCA	CIT	LBW242	0.393261231907456	0.0265944122065047	12	0.0296296296296296	0.92288838783419	0
BLCA	CIT	Nilotinib	0.814968892591887	-0.00994470670867365	12	0.0296296296296296	0.942388295922077	0
BLCA	CIT	Nutlin3	0.374696827780015	-0.0220673484608114	12	0.0296296296296296	0.944385745459014	0
BLCA	CIT	Paclitaxel	0.638820325129916	0.0892869021248863	12	0.0296296296296296	0.860229642362444	0
BLCA	CIT	Panobinostat	0.36079175397516	0.0560904208531285	12	0.0296296296296296	0.739857393592071	0
BLCA	CIT	PD0325901	0.279607323509708	-0.12534140035317	12	0.0296296296296296	0.824629317148566	0
BLCA	CIT	PD0332991	0.260312535278451	-0.0384442902325203	12	0.0296296296296296	0.806724907647486	0
BLCA	CIT	PF2341066	0.843503475105331	-0.00548549805839693	12	0.0296296296296296	0.983862913477059	0
BLCA	CIT	PHA665752	0.921889910778615	0.011357500969799	12	0.0296296296296296	0.992442797477471	0
BLCA	CIT	PLX4720	0.119449691622158	-0.0655710103136261	12	0.0296296296296296	0.602331423711733	0
BLCA	CIT	RAF265	0.812939594924206	-0.0230035670052309	12	0.0296296296296296	0.983580148392152	0
BLCA	CIT	Sorafenib	0.71919935733324	0.0194321336523444	12	0.0296296296296296	0.925409771532102	0
BLCA	CIT	TAE684	0.519226938734597	-0.0334974286030658	12	0.0296296296296296	0.947846516486846	0
BLCA	CIT	TKI258	0.497436119962052	0.066330354192073	12	0.0296296296296296	0.87020696321616	0
BLCA	CIT	Topotecan	0.926043494335801	0.0234383348132714	12	0.0296296296296296	0.968608983530421	0
BLCA	CIT	ZD6474	0.754688358817128	0.0407105183265632	12	0.0296296296296296	0.99043243857316	0
BLCA	CLIP1	17-AAG	0.937333795113342	-0.00945955069614168	13	0.0320987654320988	0.983829112163277	0
BLCA	CLIP1	AEW541	0.530185452332187	0.0250525159584986	13	0.0320987654320988	0.974425185529834	0
BLCA	CLIP1	AZD0530	0.00466760332225567	-0.16076458380253	13	0.0320987654320988	0.138277748421824	0
BLCA	CLIP1	AZD6244	0.731456664455448	-0.0307511971772567	13	0.0320987654320988	0.966039781962592	0
BLCA	CLIP1	Erlotinib	0.117890023568104	-0.0707838333304858	13	0.0320987654320988	0.702530614750547	0
BLCA	CLIP1	Irinotecan	0.178931922891747	0.202292728033376	13	0.0320987654320988	0.682047189133001	0
BLCA	CLIP1	L685458	0.0180358810566325	0.0830613884331186	13	0.0320987654320988	0.573015621504893	0
BLCA	CLIP1	Lapatinib	0.186305491690296	-0.0706040343938397	13	0.0320987654320988	0.890114922517508	0
BLCA	CLIP1	LBW242	0.143233599131546	0.0357929830162751	13	0.0320987654320988	0.847594472494213	0
BLCA	CLIP1	Nilotinib	0.029991758393827	0.0985263383218327	13	0.0320987654320988	0.35540233696685	0
BLCA	CLIP1	Nutlin3	0.0238180119369415	0.0723895580318115	13	0.0320987654320988	0.632905226204865	0
BLCA	CLIP1	Paclitaxel	0.0393623336368081	0.319231949617965	13	0.0320987654320988	0.641546937286836	0
BLCA	CLIP1	Panobinostat	0.0246034558518575	0.166567059645705	13	0.0320987654320988	0.277667573185249	0
BLCA	CLIP1	PD0325901	0.176522943056693	-0.154057177085966	13	0.0320987654320988	0.789357311404457	0
BLCA	CLIP1	PD0332991	0.0570227804280195	0.0946654863469152	13	0.0320987654320988	0.628763760946606	0
BLCA	CLIP1	PF2341066	0.0296158036269685	0.0539058862201237	13	0.0320987654320988	0.369452513855489	0
BLCA	CLIP1	PHA665752	0.0782605890573297	0.0381543461800462	13	0.0320987654320988	0.51521554462742	0
BLCA	CLIP1	PLX4720	0.36032114785339	0.0966208935854799	13	0.0320987654320988	0.798772881245255	0
BLCA	CLIP1	RAF265	0.555000130484256	0.0594013318712896	13	0.0320987654320988	0.926638816481163	0
BLCA	CLIP1	Sorafenib	0.21898229792525	0.0756616049014744	13	0.0320987654320988	0.699448716258008	0
BLCA	CLIP1	TAE684	0.429552587921501	0.0614189124225912	13	0.0320987654320988	0.947846516486846	0
BLCA	CLIP1	TKI258	0.180551439407367	0.15089507201375	13	0.0320987654320988	0.785741165456013	0
BLCA	CLIP1	Topotecan	0.00266599655437447	0.357572465072376	13	0.0320987654320988	0.188382494983046	0
BLCA	CLIP1	ZD6474	0.0350481806538634	-0.105799780972688	13	0.0320987654320988	0.910947565700561	0
BLCA	CNOT1	17-AAG	0.118512122643066	0.094366732069568	16	0.0395061728395062	0.894852638840956	0
BLCA	CNOT1	AEW541	0.632675181544771	-0.0168278975349286	16	0.0395061728395062	0.974425185529834	0
BLCA	CNOT1	AZD0530	0.168472276390786	0.0893227149971227	16	0.0395061728395062	0.657056705612145	0
BLCA	CNOT1	AZD6244	0.732555688728118	-0.0318761947604478	16	0.0395061728395062	0.966039781962592	0
BLCA	CNOT1	Erlotinib	0.357188667061898	0.0788279674955448	16	0.0395061728395062	0.790667899207238	0
BLCA	CNOT1	Irinotecan	0.561818404215875	-0.000246281064306242	16	0.0395061728395062	0.946288079484783	0
BLCA	CNOT1	L685458	0.316113043442361	-0.0320942830904656	16	0.0395061728395062	0.756755467634743	0
BLCA	CNOT1	Lapatinib	0.997282469712109	0.0369957473246545	16	0.0395061728395062	0.997282469712109	0
BLCA	CNOT1	LBW242	0.616602628851185	-0.0245068674901945	16	0.0395061728395062	0.963374382335473	0
BLCA	CNOT1	Nilotinib	0.304206614329187	-0.047035222017887	16	0.0395061728395062	0.837820886137714	0
BLCA	CNOT1	Nutlin3	0.497911690355524	-0.0212432600789236	16	0.0395061728395062	0.944385745459014	0
BLCA	CNOT1	Paclitaxel	0.779154360919877	0.000982220789367716	16	0.0395061728395062	0.936054642400741	0
BLCA	CNOT1	Panobinostat	0.365549663858853	-0.0706718423462913	16	0.0395061728395062	0.740472396021779	0
BLCA	CNOT1	PD0325901	0.863884413871976	-0.0126756774521823	16	0.0395061728395062	0.970753310336302	0
BLCA	CNOT1	PD0332991	0.555710249176738	-0.030000310790538	16	0.0395061728395062	0.921002301083125	0
BLCA	CNOT1	PF2341066	0.812439971364792	0.00214995716750721	16	0.0395061728395062	0.983862913477059	0
BLCA	CNOT1	PHA665752	0.810679046258196	0.00135178251973078	16	0.0395061728395062	0.975852796735952	0
BLCA	CNOT1	PLX4720	0.487886965257462	-0.0529308666277635	16	0.0395061728395062	0.798772881245255	0
BLCA	CNOT1	RAF265	0.831870886963984	0.00465340528693181	16	0.0395061728395062	0.983580148392152	0
BLCA	CNOT1	Sorafenib	0.46677717141241	-0.0372359660101873	16	0.0395061728395062	0.824143606518476	0
BLCA	CNOT1	TAE684	0.603875099201454	-0.0206641930217397	16	0.0395061728395062	0.949667521810958	0
BLCA	CNOT1	TKI258	0.162927130153399	0.0443537746906677	16	0.0395061728395062	0.785741165456013	0
BLCA	CNOT1	Topotecan	0.727434880803305	-0.0596153470519898	16	0.0395061728395062	0.882417431110788	0
BLCA	CNOT1	ZD6474	0.419548734591824	-0.0352984826391658	16	0.0395061728395062	0.934165013463113	0
BLCA	COL6A6	17-AAG	0.0887399043629206	-0.147709307721662	13	0.0320987654320988	0.852772176780068	0
BLCA	COL6A6	AEW541	0.120219463183518	0.0674925142026317	13	0.0320987654320988	0.827263290606094	0
BLCA	COL6A6	AZD0530	0.496624313366398	-0.0270758671960216	13	0.0320987654320988	0.832375577138325	0
BLCA	COL6A6	AZD6244	0.316427475717884	-0.103742509347742	13	0.0320987654320988	0.862435670806708	0
BLCA	COL6A6	Erlotinib	0.41638660736701	-0.0764107504040907	13	0.0320987654320988	0.840164050495655	0
BLCA	COL6A6	Irinotecan	0.0791308035981008	0.261535150350654	13	0.0320987654320988	0.506864877101348	0
BLCA	COL6A6	L685458	0.504751482577279	0.00591793151329023	13	0.0320987654320988	0.848412066459682	0
BLCA	COL6A6	Lapatinib	0.234679426873584	-0.0980755589229414	13	0.0320987654320988	0.890114922517508	0
BLCA	COL6A6	LBW242	0.426720366979966	-0.0279600030672775	13	0.0320987654320988	0.92288838783419	0
BLCA	COL6A6	Nilotinib	0.178855475484365	0.0317536852768262	13	0.0320987654320988	0.770704503450809	0
BLCA	COL6A6	Nutlin3	0.16135995506876	0.0220406814814229	13	0.0320987654320988	0.870846277684918	0
BLCA	COL6A6	Paclitaxel	0.27068004724534	-0.121570729049564	13	0.0320987654320988	0.799858438654812	0
BLCA	COL6A6	Panobinostat	0.8180831068165	0.013249516237436	13	0.0320987654320988	0.89761896442366	0
BLCA	COL6A6	PD0325901	0.301840528396681	-0.163207365513522	13	0.0320987654320988	0.841602414470746	0
BLCA	COL6A6	PD0332991	0.800258736793459	0.00472831014172448	13	0.0320987654320988	0.983830685229034	0
BLCA	COL6A6	PF2341066	0.233674544016782	0.0223356513909925	13	0.0320987654320988	0.595493192816961	0
BLCA	COL6A6	PHA665752	0.716674747055923	-0.0207336790892541	13	0.0320987654320988	0.965067699160533	0
BLCA	COL6A6	PLX4720	0.75908578881421	-0.0289929431750112	13	0.0320987654320988	0.904036843964662	0
BLCA	COL6A6	RAF265	0.69389511365235	0.0298383970605351	13	0.0320987654320988	0.966340438484254	0
BLCA	COL6A6	Sorafenib	0.536262653889587	0.0211656728758839	13	0.0320987654320988	0.864586727699538	0
BLCA	COL6A6	TAE684	0.0676530538586166	0.0797505212645977	13	0.0320987654320988	0.644852663484012	0
BLCA	COL6A6	TKI258	0.916548113707482	-0.0169208021196385	13	0.0320987654320988	0.992924969823392	0
BLCA	COL6A6	Topotecan	0.531222160573248	0.0807482630390575	13	0.0320987654320988	0.823595712757823	0
BLCA	COL6A6	ZD6474	0.798284474565452	-0.0136480607191685	13	0.0320987654320988	0.99043243857316	0
BLCA	CPD	17-AAG	0.544790226829695	0.0517948035574278	13	0.0320987654320988	0.934802864975614	0
BLCA	CPD	AEW541	0.739268935117817	-0.0163927047965357	13	0.0320987654320988	0.979083686736802	0
BLCA	CPD	AZD0530	0.681515049010673	0.0460894461484296	13	0.0320987654320988	0.887052183010132	0
BLCA	CPD	AZD6244	0.998003361223293	0.00350380848520726	13	0.0320987654320988	0.999049118304271	0
BLCA	CPD	Erlotinib	0.663257037123799	0.0394213833522514	13	0.0320987654320988	0.925195450814126	0
BLCA	CPD	Irinotecan	0.752530320264777	0.0520540937125409	13	0.0320987654320988	0.950140048032695	0
BLCA	CPD	L685458	0.223918168340194	-0.0384581496143055	13	0.0320987654320988	0.690176679556282	0
BLCA	CPD	Lapatinib	0.34675136702421	0.0582004870371033	13	0.0320987654320988	0.903077736096019	0
BLCA	CPD	LBW242	0.777350654588387	0.00865386117786815	13	0.0320987654320988	0.963374382335473	0
BLCA	CPD	Nilotinib	0.449810912456007	-0.0370330942378301	13	0.0320987654320988	0.859719243968336	0
BLCA	CPD	Nutlin3	0.206330113146329	-0.0351020811988992	13	0.0320987654320988	0.870846277684918	0
BLCA	CPD	Paclitaxel	0.849165117281911	0.0518435098306362	13	0.0320987654320988	0.940430527083238	0
BLCA	CPD	Panobinostat	0.0811267492985055	-0.123733497925744	13	0.0320987654320988	0.495186608964272	0
BLCA	CPD	PD0325901	0.771601645521424	-0.0053919071262809	13	0.0320987654320988	0.970753310336302	0
BLCA	CPD	PD0332991	0.117228379442614	-0.0674824411692252	13	0.0320987654320988	0.669915721274443	0
BLCA	CPD	PF2341066	0.860946625841017	-0.000198468365513627	13	0.0320987654320988	0.983862913477059	0
BLCA	CPD	PHA665752	0.670537017893628	-0.0167475257683565	13	0.0320987654320988	0.945936150242797	0
BLCA	CPD	PLX4720	0.411764086576657	-0.0720074629497125	13	0.0320987654320988	0.798772881245255	0
BLCA	CPD	RAF265	0.924241837923696	-0.0165769219489846	13	0.0320987654320988	0.983580148392152	0
BLCA	CPD	Sorafenib	0.334077491991723	-0.0347718120679057	13	0.0320987654320988	0.791763656020384	0
BLCA	CPD	TAE684	0.727963252448775	-0.00303363081603591	13	0.0320987654320988	0.962968060215343	0
BLCA	CPD	TKI258	0.53486302527297	-0.0607385487290786	13	0.0320987654320988	0.87020696321616	0
BLCA	CPD	Topotecan	0.427622526606643	-0.0831702947645945	13	0.0320987654320988	0.782006282037846	0
BLCA	CPD	ZD6474	0.0976001983552356	0.100038802783375	13	0.0320987654320988	0.919789455780561	0
BLCA	CREBBP	17-AAG	0.841513223457859	-0.0566155670265029	18	0.0444444444444444	0.965157297668922	0
BLCA	CREBBP	AEW541	0.491457826583979	0.0168091642195802	18	0.0444444444444444	0.974425185529834	0
BLCA	CREBBP	AZD0530	0.0644099596000737	-0.0844223499929173	18	0.0444444444444444	0.465279382266939	0
BLCA	CREBBP	AZD6244	0.387463538241281	-0.107620075365576	18	0.0444444444444444	0.892816121130991	0
BLCA	CREBBP	Erlotinib	0.0650647935013331	-0.124727989971083	18	0.0444444444444444	0.702530614750547	0
BLCA	CREBBP	Irinotecan	0.367919637507601	0.117841442520036	18	0.0444444444444444	0.838432250858668	0
BLCA	CREBBP	L685458	0.752618576175545	0.000695733543918109	18	0.0444444444444444	0.950193283959433	0
BLCA	CREBBP	Lapatinib	0.75777022026368	-0.0826029971332987	18	0.0444444444444444	0.948271124532848	0
BLCA	CREBBP	LBW242	0.304465530360448	-0.0247857009111461	18	0.0444444444444444	0.890843588832422	0
BLCA	CREBBP	Nilotinib	0.132673842068525	-0.0294233386569474	18	0.0444444444444444	0.720645696583346	0
BLCA	CREBBP	Nutlin3	0.370328498791018	-0.0159426538142243	18	0.0444444444444444	0.944385745459014	0
BLCA	CREBBP	Paclitaxel	0.0740882695074316	-0.272696145176404	18	0.0444444444444444	0.726347245600154	0
BLCA	CREBBP	Panobinostat	0.941463149428854	0.0112540450986511	18	0.0444444444444444	0.961753303511372	0
BLCA	CREBBP	PD0325901	0.334094181263828	-0.156329430399427	18	0.0444444444444444	0.875320136304705	0
BLCA	CREBBP	PD0332991	0.801099177111388	-0.0101145507135034	18	0.0444444444444444	0.983830685229034	0
BLCA	CREBBP	PF2341066	0.834451420379518	0.00490339187178279	18	0.0444444444444444	0.983862913477059	0
BLCA	CREBBP	PHA665752	0.272664921937777	-0.019948462003764	18	0.0444444444444444	0.726085241564642	0
BLCA	CREBBP	PLX4720	0.074454795109139	-0.069413892012805	18	0.0444444444444444	0.441144661021649	0
BLCA	CREBBP	RAF265	0.147221728593431	-0.0678200775182018	18	0.0444444444444444	0.684379984665708	0
BLCA	CREBBP	Sorafenib	0.340922757954582	-0.0174352224310255	18	0.0444444444444444	0.792144055247411	0
BLCA	CREBBP	TAE684	0.972063044484811	-0.0434394000793004	18	0.0444444444444444	0.98033592145915	0
BLCA	CREBBP	TKI258	0.535119850429899	-0.0411804147647783	18	0.0444444444444444	0.87020696321616	0
BLCA	CREBBP	Topotecan	0.328471554186252	-0.0661472063275421	18	0.0444444444444444	0.771524934861473	0
BLCA	CREBBP	ZD6474	0.990085115546596	0.00691034544743596	18	0.0444444444444444	0.99043243857316	0
BLCA	CUL1	17-AAG	0.110694083671184	0.10502761999861	11	0.0271604938271605	0.894852638840956	0
BLCA	CUL1	AEW541	0.961448628951103	-0.000765308101607021	11	0.0271604938271605	0.9913101128187	0
BLCA	CUL1	AZD0530	0.867771387835465	0.0374075644055063	11	0.0271604938271605	0.978558499216532	0
BLCA	CUL1	AZD6244	0.552875934880907	0.0540164233782281	11	0.0271604938271605	0.960987969735077	0
BLCA	CUL1	Erlotinib	0.138976731576083	0.127469282696816	11	0.0271604938271605	0.70301202859831	0
BLCA	CUL1	Irinotecan	0.739149448597559	0.127316815408965	11	0.0271604938271605	0.950140048032695	0
BLCA	CUL1	L685458	0.476706133118774	-0.0265976684594309	11	0.0271604938271605	0.838226022810752	0
BLCA	CUL1	Lapatinib	0.417384507868808	0.080596831991933	11	0.0271604938271605	0.929234791099132	0
BLCA	CUL1	LBW242	0.29497252248551	-0.0542369133010776	11	0.0271604938271605	0.873856097863323	0
BLCA	CUL1	Nilotinib	0.589369665603704	0.0027559675431611	11	0.0271604938271605	0.925037157272039	0
BLCA	CUL1	Nutlin3	0.510599914501449	-0.0280929198369346	11	0.0271604938271605	0.944385745459014	0
BLCA	CUL1	Paclitaxel	0.46842939353204	0.127379003174184	11	0.0271604938271605	0.830266571214285	0
BLCA	CUL1	Panobinostat	0.741177382186436	0.00543520291775845	11	0.0271604938271605	0.896601249709935	0
BLCA	CUL1	PD0325901	0.70097768812466	0.0364990358867161	11	0.0271604938271605	0.944067346645735	0
BLCA	CUL1	PD0332991	0.655768142710874	-0.0382682890950465	11	0.0271604938271605	0.953478833266731	0
BLCA	CUL1	PF2341066	0.995714866910082	0.00100430323308565	11	0.0271604938271605	1	0
BLCA	CUL1	PHA665752	0.815277669647781	0.00928769492384229	11	0.0271604938271605	0.975852796735952	0
BLCA	CUL1	PLX4720	0.765649184345567	-0.0340318068773222	11	0.0271604938271605	0.907294283449497	0
BLCA	CUL1	RAF265	0.747271927507716	0.0148772636277932	11	0.0271604938271605	0.967778397919829	0
BLCA	CUL1	Sorafenib	0.80486983032934	-0.000621756024334175	11	0.0271604938271605	0.93325149255249	0
BLCA	CUL1	TAE684	0.569160551521633	-0.0322008544496311	11	0.0271604938271605	0.947846516486846	0
BLCA	CUL1	TKI258	0.267413822088304	-0.112973995722106	11	0.0271604938271605	0.85312424287987	0
BLCA	CUL1	Topotecan	0.358419919595989	-0.109994886335513	11	0.0271604938271605	0.771524934861473	0
BLCA	CUL1	ZD6474	0.865658775928908	0.00726380005863048	11	0.0271604938271605	0.99043243857316	0
BLCA	CUL9	17-AAG	0.228758636240162	-0.0573160351568176	12	0.0296296296296296	0.896262854465089	0
BLCA	CUL9	AEW541	0.0750895947055034	-0.0639983762757637	12	0.0296296296296296	0.816520421434564	0
BLCA	CUL9	AZD0530	0.0330078222489335	-0.128448724796254	12	0.0296296296296296	0.404705006328777	0
BLCA	CUL9	AZD6244	0.00119378389329743	-0.306024054503408	12	0.0296296296296296	0.0707316956778727	0
BLCA	CUL9	Erlotinib	0.706287435305114	0.051487567484938	12	0.0296296296296296	0.925195450814126	0
BLCA	CUL9	Irinotecan	0.0261978747302603	0.296546960046551	12	0.0296296296296296	0.373141826128783	0
BLCA	CUL9	L685458	0.839826756817161	-0.00609406925621769	12	0.0296296296296296	0.950886846185937	0
BLCA	CUL9	Lapatinib	0.467648548190682	0.00315207788972294	12	0.0296296296296296	0.929234791099132	0
BLCA	CUL9	LBW242	0.741472520736648	0.00614026420255809	12	0.0296296296296296	0.963374382335473	0
BLCA	CUL9	Nilotinib	0.404711796095397	0.00264730823472836	12	0.0296296296296296	0.850153119349687	0
BLCA	CUL9	Nutlin3	0.990636469537478	-0.00855347667780793	12	0.0296296296296296	0.994834081696535	0
BLCA	CUL9	Paclitaxel	0.474066323546549	0.134049088059204	12	0.0296296296296296	0.830266571214285	0
BLCA	CUL9	Panobinostat	0.515252966648389	0.0485934511293982	12	0.0296296296296296	0.820731132146879	0
BLCA	CUL9	PD0325901	0.00281369314169509	-0.401423903815681	12	0.0296296296296296	0.117997123299605	0
BLCA	CUL9	PD0332991	0.546018303258516	-0.0278020833401064	12	0.0296296296296296	0.91997302829208	0
BLCA	CUL9	PF2341066	0.747391964927006	-0.0131656238071634	12	0.0296296296296296	0.962673346128807	0
BLCA	CUL9	PHA665752	0.199912528069771	0.0268185843952006	12	0.0296296296296296	0.644403187228916	0
BLCA	CUL9	PLX4720	0.47891124347319	-0.0452427142116336	12	0.0296296296296296	0.798772881245255	0
BLCA	CUL9	RAF265	0.430169983959622	0.0385982987101441	12	0.0296296296296296	0.8927340096519	0
BLCA	CUL9	Sorafenib	0.47085140135603	0.010434779267284	12	0.0296296296296296	0.824143606518476	0
BLCA	CUL9	TAE684	0.797270059023252	-0.0072466435057239	12	0.0296296296296296	0.968079625120928	0
BLCA	CUL9	TKI258	0.515252966648389	0.0323050826109605	12	0.0296296296296296	0.87020696321616	0
BLCA	CUL9	Topotecan	0.323591664366336	0.126268433665258	12	0.0296296296296296	0.771524934861473	0
BLCA	CUL9	ZD6474	0.791236293930465	-0.000758336342266519	12	0.0296296296296296	0.99043243857316	0
BLCA	DCHS1	17-AAG	0.722546709828526	0.0219118639835369	12	0.0296296296296296	0.965157297668922	0
BLCA	DCHS1	AEW541	0.176599853672051	-0.0401172312156394	12	0.0296296296296296	0.890514155750555	0
BLCA	DCHS1	AZD0530	0.0733104493294924	-0.138573610149005	12	0.0296296296296296	0.465279382266939	0
BLCA	DCHS1	AZD6244	0.920229726285289	0.0101038043645845	12	0.0296296296296296	0.966039781962592	0
BLCA	DCHS1	Erlotinib	0.0623602813520855	-0.123468756647628	12	0.0296296296296296	0.702530614750547	0
BLCA	DCHS1	Irinotecan	0.0434047097299177	0.313787237212022	12	0.0296296296296296	0.451995457240322	0
BLCA	DCHS1	L685458	0.00245331032358904	0.0929312040861944	12	0.0296296296296296	0.358630361131974	0
BLCA	DCHS1	Lapatinib	0.142716647279103	-0.0642377772788005	12	0.0296296296296296	0.890114922517508	0
BLCA	DCHS1	LBW242	0.103732735658797	0.0466783876758647	12	0.0296296296296296	0.847594472494213	0
BLCA	DCHS1	Nilotinib	0.00177633437153183	0.12523190695087	12	0.0296296296296296	0.210495623026522	0
BLCA	DCHS1	Nutlin3	0.015394069371133	0.0683098013171592	12	0.0296296296296296	0.632905226204865	0
BLCA	DCHS1	Paclitaxel	0.332580566120285	0.120872380587196	12	0.0296296296296296	0.799858438654812	0
BLCA	DCHS1	Panobinostat	0.0387704257661174	0.160278394677071	12	0.0296296296296296	0.340318181724808	0
BLCA	DCHS1	PD0325901	0.648028913869024	-0.0442682121041658	12	0.0296296296296296	0.927570845577957	0
BLCA	DCHS1	PD0332991	0.00723803434412399	0.111140736226994	12	0.0296296296296296	0.428853534889346	0
BLCA	DCHS1	PF2341066	0.000360431034821144	0.101148524036921	12	0.0296296296296296	0.0427110776263056	0
BLCA	DCHS1	PHA665752	0.0122033153541868	0.0604609828076182	12	0.0296296296296296	0.241015478245189	0
BLCA	DCHS1	PLX4720	0.00664155792161441	0.173004815377417	12	0.0296296296296296	0.245456479185995	0
BLCA	DCHS1	RAF265	0.0612718188310644	0.101796311761427	12	0.0296296296296296	0.553099230223417	0
BLCA	DCHS1	Sorafenib	0.00330335832997121	0.126178889764105	12	0.0296296296296296	0.130482654033863	0
BLCA	DCHS1	TAE684	0.229971754363704	0.0465641479856591	12	0.0296296296296296	0.936922135178371	0
BLCA	DCHS1	TKI258	0.0105205595320529	0.263341206185271	12	0.0296296296296296	0.497696993199435	0
BLCA	DCHS1	Topotecan	0.0274908670107285	0.238887339182335	12	0.0296296296296296	0.340530400572763	0
BLCA	DCHS1	ZD6474	0.507975599542607	-0.0582264356058051	12	0.0296296296296296	0.934165013463113	0
BLCA	DCHS2	17-AAG	0.616003487116628	-0.0447546815722863	18	0.0444444444444444	0.947226971585451	0
BLCA	DCHS2	AEW541	0.412803749422044	0.0225696039304265	18	0.0444444444444444	0.974425185529834	0
BLCA	DCHS2	AZD0530	0.269875472714378	0.0616400065064102	18	0.0444444444444444	0.718038705822088	0
BLCA	DCHS2	AZD6244	0.474387619778057	0.0529469385916177	18	0.0444444444444444	0.940297075515569	0
BLCA	DCHS2	Erlotinib	0.172038108611442	-0.037266435977731	18	0.0444444444444444	0.728089852516281	0
BLCA	DCHS2	Irinotecan	0.0105849320793879	-0.28542974831509	18	0.0444444444444444	0.3320013208346	0
BLCA	DCHS2	L685458	0.00797541506565791	-0.0397986342344896	18	0.0444444444444444	0.472543342640231	0
BLCA	DCHS2	Lapatinib	0.074694845800305	-0.0785758791082329	18	0.0444444444444444	0.890114922517508	0
BLCA	DCHS2	LBW242	0.661681992121296	0.0077274142964685	18	0.0444444444444444	0.963374382335473	0
BLCA	DCHS2	Nilotinib	0.134718984426626	-0.0436463092640776	18	0.0444444444444444	0.720645696583346	0
BLCA	DCHS2	Nutlin3	0.193000542191555	-0.021628066557614	18	0.0444444444444444	0.870846277684918	0
BLCA	DCHS2	Paclitaxel	0.250290629461483	-0.124085021799483	18	0.0444444444444444	0.799858438654812	0
BLCA	DCHS2	Panobinostat	0.304801056022893	-0.053475032398496	18	0.0444444444444444	0.702045687918257	0
BLCA	DCHS2	PD0325901	0.800720622365907	0.0534814703622029	18	0.0444444444444444	0.970753310336302	0
BLCA	DCHS2	PD0332991	0.186303280679454	-0.0372866864570131	18	0.0444444444444444	0.758944374332857	0
BLCA	DCHS2	PF2341066	0.442329022706027	-0.0190813585609559	18	0.0444444444444444	0.829156416745527	0
BLCA	DCHS2	PHA665752	0.0244688603096485	-0.0365981278298291	18	0.0444444444444444	0.335410147378452	0
BLCA	DCHS2	PLX4720	0.0342244954643027	-0.0972707338222559	18	0.0444444444444444	0.39075528303484	0
BLCA	DCHS2	RAF265	0.202984179802568	-0.0586770148254598	18	0.0444444444444444	0.78169228443789	0
BLCA	DCHS2	Sorafenib	0.0861256670103301	-0.0388493631209739	18	0.0444444444444444	0.468586403088054	0
BLCA	DCHS2	TAE684	0.841866379393782	0.00922696012997992	18	0.0444444444444444	0.968079625120928	0
BLCA	DCHS2	TKI258	0.475750534728515	-0.0417166210969659	18	0.0444444444444444	0.87020696321616	0
BLCA	DCHS2	Topotecan	0.101204621645257	-0.123470536799058	18	0.0444444444444444	0.520076750196414	0
BLCA	DCHS2	ZD6474	0.463561881818834	0.0457362749324175	18	0.0444444444444444	0.934165013463113	0
BLCA	DENND2A	17-AAG	0.177366754366566	-0.0624993765123576	10	0.0246913580246914	0.896262854465089	0
BLCA	DENND2A	AEW541	0.693615511657426	-0.00328752593338455	10	0.0246913580246914	0.979083686736802	0
BLCA	DENND2A	AZD0530	0.749891824167632	0.0437755478346162	10	0.0246913580246914	0.900632828557843	0
BLCA	DENND2A	AZD6244	0.714281439819735	0.0274288402640332	10	0.0246913580246914	0.966039781962592	0
BLCA	DENND2A	Erlotinib	0.354591161950857	-0.00253634741764741	10	0.0246913580246914	0.790667899207238	0
BLCA	DENND2A	Irinotecan	0.263641693943457	-0.183314162597426	10	0.0246913580246914	0.72654745889069	0
BLCA	DENND2A	L685458	0.613335360738809	-0.00310028773890603	10	0.0246913580246914	0.869501479544466	0
BLCA	DENND2A	Lapatinib	0.42024088156926	0.083336073091526	10	0.0246913580246914	0.929234791099132	0
BLCA	DENND2A	LBW242	0.932328385563931	0.0068921950910894	10	0.0246913580246914	0.990112248803317	0
BLCA	DENND2A	Nilotinib	0.814008230511432	-0.0270663561510606	10	0.0246913580246914	0.942388295922077	0
BLCA	DENND2A	Nutlin3	0.996667897361046	0.00906369116042072	10	0.0246913580246914	0.996667897361046	0
BLCA	DENND2A	Paclitaxel	0.559709113783263	-0.0538829521435664	10	0.0246913580246914	0.85273318334165	0
BLCA	DENND2A	Panobinostat	0.219000575356783	-0.0929315615038675	10	0.0246913580246914	0.596587774247788	0
BLCA	DENND2A	PD0325901	0.844390526435758	0.0178956884340049	10	0.0246913580246914	0.970753310336302	0
BLCA	DENND2A	PD0332991	0.92569057584894	-0.00963819990194581	10	0.0246913580246914	0.992209994374861	0
BLCA	DENND2A	PF2341066	0.921268212654557	-0.015912824202661	10	0.0246913580246914	0.991114216024104	0
BLCA	DENND2A	PHA665752	0.506681879441124	-0.0246081976853619	10	0.0246913580246914	0.890515740454962	0
BLCA	DENND2A	PLX4720	0.992225194284237	-0.00888682348281178	10	0.0246913580246914	0.992225194284237	0
BLCA	DENND2A	RAF265	0.42024088156926	-0.0725017243073878	10	0.0246913580246914	0.8927340096519	0
BLCA	DENND2A	Sorafenib	0.95448584329473	-0.0218589862354682	10	0.0246913580246914	0.958530274834114	0
BLCA	DENND2A	TAE684	0.0133724671763517	-0.158037028979013	10	0.0246913580246914	0.396159340099419	0
BLCA	DENND2A	TKI258	0.567229071314876	0.048614024350397	10	0.0246913580246914	0.87020696321616	0
BLCA	DENND2A	Topotecan	0.0476021489701742	-0.252874297976707	10	0.0246913580246914	0.417841085404862	0
BLCA	DENND2A	ZD6474	0.714281439819735	-0.0148366799563158	10	0.0246913580246914	0.99043243857316	0
BLCA	DENND4A	17-AAG	0.849558021740759	0.0390807565892124	11	0.0271604938271605	0.965157297668922	0
BLCA	DENND4A	AEW541	0.728361606797205	0.00896882878534266	11	0.0271604938271605	0.979083686736802	0
BLCA	DENND4A	AZD0530	0.316419133740074	0.0779603577678913	11	0.0271604938271605	0.721070525926899	0
BLCA	DENND4A	AZD6244	0.970164349467033	0.0332682191387503	11	0.0271604938271605	0.980152105769658	0
BLCA	DENND4A	Erlotinib	0.124499096284907	-0.00658184844504173	11	0.0271604938271605	0.702530614750547	0
BLCA	DENND4A	Irinotecan	0.310009776647775	0.0716863320217924	11	0.0271604938271605	0.798612142016551	0
BLCA	DENND4A	L685458	0.872648715730341	-0.020276966975168	11	0.0271604938271605	0.952703226276363	0
BLCA	DENND4A	Lapatinib	0.409076926542138	0.0876865522849555	11	0.0271604938271605	0.929234791099132	0
BLCA	DENND4A	LBW242	0.460905342707867	0.0287152066160121	11	0.0271604938271605	0.92288838783419	0
BLCA	DENND4A	Nilotinib	0.574775437441239	-0.0135570862630356	11	0.0271604938271605	0.925037157272039	0
BLCA	DENND4A	Nutlin3	0.259570017055617	-0.0340991977707094	11	0.0271604938271605	0.8836433741925	0
BLCA	DENND4A	Paclitaxel	0.535384699406261	0.0654858008390997	11	0.0271604938271605	0.84805739457848	0
BLCA	DENND4A	Panobinostat	0.593122516832804	-0.0617723770749317	11	0.0271604938271605	0.820731132146879	0
BLCA	DENND4A	PD0325901	0.793463974870469	0.0927384078828124	11	0.0271604938271605	0.970753310336302	0
BLCA	DENND4A	PD0332991	0.0944433195615318	-0.06574830260807	11	0.0271604938271605	0.628763760946606	0
BLCA	DENND4A	PF2341066	0.14245794503733	0.0245851822916168	11	0.0271604938271605	0.481303673081623	0
BLCA	DENND4A	PHA665752	0.602395560118536	-0.0132135712656002	11	0.0271604938271605	0.925065980347918	0
BLCA	DENND4A	PLX4720	0.448014352506222	-0.07692610848445	11	0.0271604938271605	0.798772881245255	0
BLCA	DENND4A	RAF265	0.284032419843641	0.0416842831774544	11	0.0271604938271605	0.858018910907379	0
BLCA	DENND4A	Sorafenib	0.430628290529541	-0.00424499104539022	11	0.0271604938271605	0.824143606518476	0
BLCA	DENND4A	TAE684	0.783183296122458	-0.0086956075373974	11	0.0271604938271605	0.968079625120928	0
BLCA	DENND4A	TKI258	0.155234757425832	0.0727287669726426	11	0.0271604938271605	0.785741165456013	0
BLCA	DENND4A	Topotecan	0.544216420698919	-0.0976703003290313	11	0.0271604938271605	0.833410399204204	0
BLCA	DENND4A	ZD6474	0.563897630012331	0.0345030833758302	11	0.0271604938271605	0.93781540521598	0
BLCA	DMXL1	17-AAG	0.00815950418459334	-0.224729080311822	11	0.0271604938271605	0.242481711263152	0
BLCA	DMXL1	AEW541	0.253342220588075	0.0706322376009655	11	0.0271604938271605	0.974425185529834	0
BLCA	DMXL1	AZD0530	0.726333881634735	-0.00330044231457016	11	0.0271604938271605	0.897916964676634	0
BLCA	DMXL1	AZD6244	0.706070534291198	0.0282718948312213	11	0.0271604938271605	0.966039781962592	0
BLCA	DMXL1	Erlotinib	0.0941184737316445	-0.148194604472561	11	0.0271604938271605	0.702530614750547	0
BLCA	DMXL1	Irinotecan	0.137772913773509	0.36527295546757	11	0.0271604938271605	0.605836216974971	0
BLCA	DMXL1	L685458	0.037182082175517	0.0586102475819928	11	0.0271604938271605	0.573015621504893	0
BLCA	DMXL1	Lapatinib	0.66420385403371	-0.0138102740508812	11	0.0271604938271605	0.942497616694609	0
BLCA	DMXL1	LBW242	0.363386341221825	-0.0221056569645257	11	0.0271604938271605	0.92288838783419	0
BLCA	DMXL1	Nilotinib	0.137054705488809	0.0588788643514518	11	0.0271604938271605	0.720645696583346	0
BLCA	DMXL1	Nutlin3	0.548757250631438	0.013042779711936	11	0.0271604938271605	0.944385745459014	0
BLCA	DMXL1	Paclitaxel	0.280202407811078	-0.139437648028823	11	0.0271604938271605	0.799858438654812	0
BLCA	DMXL1	Panobinostat	0.0593362709021	0.226209782327568	11	0.0271604938271605	0.453635361412829	0
BLCA	DMXL1	PD0325901	0.935126361118303	-0.0327667663518552	11	0.0271604938271605	0.988313899024658	0
BLCA	DMXL1	PD0332991	0.247748594420176	0.0431686995125595	11	0.0271604938271605	0.806724907647486	0
BLCA	DMXL1	PF2341066	0.0615652216131763	0.0651557286330514	11	0.0271604938271605	0.399652392774852	0
BLCA	DMXL1	PHA665752	0.900675166006753	-0.00675475743116716	11	0.0271604938271605	0.992442797477471	0
BLCA	DMXL1	PLX4720	0.288748001128402	0.0722941749282119	11	0.0271604938271605	0.720350276499277	0
BLCA	DMXL1	RAF265	0.109420216863144	0.114345659702591	11	0.0271604938271605	0.61744265229917	0
BLCA	DMXL1	Sorafenib	0.0185186216905489	0.0938901287769811	11	0.0271604938271605	0.4132895336758	0
BLCA	DMXL1	TAE684	0.437758893809905	0.0291609799434782	11	0.0271604938271605	0.947846516486846	0
BLCA	DMXL1	TKI258	0.631055778039061	0.0425438342472786	11	0.0271604938271605	0.883625813058775	0
BLCA	DMXL1	Topotecan	0.706070534291198	0.121963791597735	11	0.0271604938271605	0.882417431110788	0
BLCA	DMXL1	ZD6474	0.230431996867111	0.0699887572585232	11	0.0271604938271605	0.934165013463113	0
BLCA	DMXL2	17-AAG	0.383847085946984	0.0538984188145397	17	0.0419753086419753	0.915628166458946	0
BLCA	DMXL2	AEW541	0.721002660330122	0.00811507773286446	17	0.0419753086419753	0.979083686736802	0
BLCA	DMXL2	AZD0530	0.403841625611628	-0.0217737226686763	17	0.0419753086419753	0.768087939174642	0
BLCA	DMXL2	AZD6244	0.912983434491175	0.0238466695205595	17	0.0419753086419753	0.966039781962592	0
BLCA	DMXL2	Erlotinib	0.947006062944326	0.0441123405536705	17	0.0419753086419753	0.976116442593169	0
BLCA	DMXL2	Irinotecan	0.756710299084388	0.0422591333706515	17	0.0419753086419753	0.950140048032695	0
BLCA	DMXL2	L685458	0.840187232476959	-0.024448661647572	17	0.0419753086419753	0.950886846185937	0
BLCA	DMXL2	Lapatinib	0.98472025070661	0.0158808004899142	17	0.0419753086419753	0.992061093100799	0
BLCA	DMXL2	LBW242	0.141518697770195	0.0365926751578913	17	0.0419753086419753	0.847594472494213	0
BLCA	DMXL2	Nilotinib	0.437631563547096	-0.0298978021648615	17	0.0419753086419753	0.850153119349687	0
BLCA	DMXL2	Nutlin3	0.754997405042364	-0.0166859410785408	17	0.0419753086419753	0.944385745459014	0
BLCA	DMXL2	Paclitaxel	0.84194917606696	-0.0377785852308428	17	0.0419753086419753	0.936816688863237	0
BLCA	DMXL2	Panobinostat	0.57554789972493	0.0196351145375475	17	0.0419753086419753	0.820731132146879	0
BLCA	DMXL2	PD0325901	0.852537163525469	0.0217310627068763	17	0.0419753086419753	0.970753310336302	0
BLCA	DMXL2	PD0332991	0.914770678835332	-0.01885189932034	17	0.0419753086419753	0.992209994374861	0
BLCA	DMXL2	PF2341066	0.592570101310997	-0.0162509800969481	17	0.0419753086419753	0.908493639474146	0
BLCA	DMXL2	PHA665752	0.484181577530199	-0.0145636261215181	17	0.0419753086419753	0.887462756150849	0
BLCA	DMXL2	PLX4720	0.117632176632114	-0.0893793510474168	17	0.0419753086419753	0.602331423711733	0
BLCA	DMXL2	RAF265	0.563315046281748	-0.0294338804175491	17	0.0419753086419753	0.926638816481163	0
BLCA	DMXL2	Sorafenib	0.466072974863725	-0.0287724309929404	17	0.0419753086419753	0.824143606518476	0
BLCA	DMXL2	TAE684	0.734538810258334	-0.026640935318142	17	0.0419753086419753	0.962968060215343	0
BLCA	DMXL2	TKI258	0.552715197628515	0.0127547726284434	17	0.0419753086419753	0.87020696321616	0
BLCA	DMXL2	Topotecan	0.578625607591884	-0.0696765007225442	17	0.0419753086419753	0.833410399204204	0
BLCA	DMXL2	ZD6474	0.341126382113727	0.0428955459862435	17	0.0419753086419753	0.934165013463113	0
BLCA	DNM2	17-AAG	0.435556140898415	-0.0391217281322032	10	0.0246913580246914	0.915628166458946	0
BLCA	DNM2	AEW541	0.569884118255906	-0.0191167996135412	10	0.0246913580246914	0.974425185529834	0
BLCA	DNM2	AZD0530	0.171853864225825	-0.0780291047780322	10	0.0246913580246914	0.657056705612145	0
BLCA	DNM2	AZD6244	0.971880779982572	0.00737830699522823	10	0.0246913580246914	0.980152105769658	0
BLCA	DNM2	Erlotinib	0.960640915598639	0.0411434198574527	10	0.0246913580246914	0.9805079280666	0
BLCA	DNM2	Irinotecan	0.587238233760713	0.0515624504031491	10	0.0246913580246914	0.946288079484783	0
BLCA	DNM2	L685458	0.853458498312277	-0.0185327553629198	10	0.0246913580246914	0.952703226276363	0
BLCA	DNM2	Lapatinib	0.644752941528759	0.0559158643441566	10	0.0246913580246914	0.942497616694609	0
BLCA	DNM2	LBW242	0.160637513469595	0.0464702273891959	10	0.0246913580246914	0.847594472494213	0
BLCA	DNM2	Nilotinib	0.313389123904667	0.0167719481036156	10	0.0246913580246914	0.837820886137714	0
BLCA	DNM2	Nutlin3	0.911308306408369	-0.00712283614584863	10	0.0246913580246914	0.990069150719409	0
BLCA	DNM2	Paclitaxel	0.425660706022265	0.175699187884226	10	0.0246913580246914	0.814802350488158	0
BLCA	DNM2	Panobinostat	0.696119082195711	0.022753957691692	10	0.0246913580246914	0.872911230054939	0
BLCA	DNM2	PD0325901	0.606802574285476	-0.0611196271171888	10	0.0246913580246914	0.927570845577957	0
BLCA	DNM2	PD0332991	0.648804429649079	-0.0306535251189135	10	0.0246913580246914	0.953478833266731	0
BLCA	DNM2	PF2341066	0.880079905726314	-0.00820721257105395	10	0.0246913580246914	0.983862913477059	0
BLCA	DNM2	PHA665752	0.8689693839026	0.00518077849308685	10	0.0246913580246914	0.976046180023299	0
BLCA	DNM2	PLX4720	0.838004061768865	-0.025367736981081	10	0.0246913580246914	0.927598252798123	0
BLCA	DNM2	RAF265	0.80292256029252	0.00668023675575435	10	0.0246913580246914	0.983580148392152	0
BLCA	DNM2	Sorafenib	0.857884674836388	-0.0107991811698573	10	0.0246913580246914	0.93325149255249	0
BLCA	DNM2	TAE684	0.998874998641069	-0.0152770077563396	10	0.0246913580246914	0.998874998641069	0
BLCA	DNM2	TKI258	0.640711975035003	-0.0558282693406023	10	0.0246913580246914	0.883625813058775	0
BLCA	DNM2	Topotecan	0.829200531982218	-0.0175723132298491	10	0.0246913580246914	0.93581202895136	0
BLCA	DNM2	ZD6474	0.420762605781315	0.0648677165705758	10	0.0246913580246914	0.934165013463113	0
BLCA	DOPEY1	17-AAG	0.202256561640256	0.090792977434011	12	0.0296296296296296	0.896262854465089	0
BLCA	DOPEY1	AEW541	0.0428744308327782	0.0744733225987128	12	0.0296296296296296	0.74957377175932	0
BLCA	DOPEY1	AZD0530	0.930741075304874	0.0123090846014802	12	0.0296296296296296	0.988896443607198	0
BLCA	DOPEY1	AZD6244	0.0699568163586508	0.149415686711557	12	0.0296296296296296	0.675328421417088	0
BLCA	DOPEY1	Erlotinib	0.77435621861052	0.0167756197897411	12	0.0296296296296296	0.934446632795474	0
BLCA	DOPEY1	Irinotecan	0.570797781515714	0.054498134386578	12	0.0296296296296296	0.946288079484783	0
BLCA	DOPEY1	L685458	0.796296505670941	-0.00253184383767896	12	0.0296296296296296	0.950886846185937	0
BLCA	DOPEY1	Lapatinib	0.260727413954965	0.0699664292894886	12	0.0296296296296296	0.890114922517508	0
BLCA	DOPEY1	LBW242	0.963786851379905	0.0107993000067448	12	0.0296296296296296	0.990112248803317	0
BLCA	DOPEY1	Nilotinib	0.7388469095784	0.00256175917679913	12	0.0296296296296296	0.938802142810172	0
BLCA	DOPEY1	Nutlin3	0.957584306063398	0.00264434151138704	12	0.0296296296296296	0.990069150719409	0
BLCA	DOPEY1	Paclitaxel	0.637723530381344	0.0609672143662126	12	0.0296296296296296	0.860229642362444	0
BLCA	DOPEY1	Panobinostat	0.88755795248016	0.00740879892493318	12	0.0296296296296296	0.93018669159398	0
BLCA	DOPEY1	PD0325901	0.19590397814591	0.15050930558957	12	0.0296296296296296	0.79331341524577	0
BLCA	DOPEY1	PD0332991	0.828494668174461	0.00634144095706524	12	0.0296296296296296	0.991683011905794	0
BLCA	DOPEY1	PF2341066	0.665764653818018	0.0133716197447132	12	0.0296296296296296	0.951002793971021	0
BLCA	DOPEY1	PHA665752	0.860983636963362	-0.00166816035572026	12	0.0296296296296296	0.975852796735952	0
BLCA	DOPEY1	PLX4720	0.484432370916292	-0.0376324150489482	12	0.0296296296296296	0.798772881245255	0
BLCA	DOPEY1	RAF265	0.21637203733739	-0.0707795687047781	12	0.0296296296296296	0.788925736137868	0
BLCA	DOPEY1	Sorafenib	0.854872261995965	-0.0130798120713291	12	0.0296296296296296	0.93325149255249	0
BLCA	DOPEY1	TAE684	0.314737499521208	0.0559128814232408	12	0.0296296296296296	0.947846516486846	0
BLCA	DOPEY1	TKI258	0.709671906917216	-0.0351036070888178	12	0.0296296296296296	0.902648174164349	0
BLCA	DOPEY1	Topotecan	0.392631072086298	0.0746687915910376	12	0.0296296296296296	0.771524934861473	0
BLCA	DOPEY1	ZD6474	0.423494612479669	0.0469163225406226	12	0.0296296296296296	0.934165013463113	0
BLCA	DOPEY2	17-AAG	0.794437456954604	0.000628280591929542	14	0.0345679012345679	0.965157297668922	0
BLCA	DOPEY2	AEW541	0.901672793711136	0.00634488460312066	14	0.0345679012345679	0.9913101128187	0
BLCA	DOPEY2	AZD0530	0.201144182515235	-0.107373502137783	14	0.0345679012345679	0.684074282593357	0
BLCA	DOPEY2	AZD6244	0.559562615288779	0.0449481324509557	14	0.0345679012345679	0.960987969735077	0
BLCA	DOPEY2	Erlotinib	0.250707010523036	-0.0908209284722663	14	0.0345679012345679	0.734597611650307	0
BLCA	DOPEY2	Irinotecan	0.0473795165939984	0.267055943231403	14	0.0345679012345679	0.451995457240322	0
BLCA	DOPEY2	L685458	0.110411987092789	0.0469434567982188	14	0.0345679012345679	0.649698170631197	0
BLCA	DOPEY2	Lapatinib	0.309380604855986	-0.0486999231852843	14	0.0345679012345679	0.890114922517508	0
BLCA	DOPEY2	LBW242	0.599739480531465	-0.0265886683542811	14	0.0345679012345679	0.963374382335473	0
BLCA	DOPEY2	Nilotinib	0.254766645058565	0.0424751440661624	14	0.0345679012345679	0.802690588749387	0
BLCA	DOPEY2	Nutlin3	0.745815517825538	-0.00148946040803499	14	0.0345679012345679	0.944385745459014	0
BLCA	DOPEY2	Paclitaxel	0.536745186442076	-0.048106608281401	14	0.0345679012345679	0.84805739457848	0
BLCA	DOPEY2	Panobinostat	0.182017731143064	0.182594471826321	14	0.0345679012345679	0.545202404041371	0
BLCA	DOPEY2	PD0325901	0.544840292105653	0.0558370182813679	14	0.0345679012345679	0.927570845577957	0
BLCA	DOPEY2	PD0332991	0.577814594513807	0.0438027933973039	14	0.0345679012345679	0.94123841675693	0
BLCA	DOPEY2	PF2341066	0.0100255777502072	0.0802425353545333	14	0.0345679012345679	0.297007740849888	0
BLCA	DOPEY2	PHA665752	0.163533852741061	0.029034912041255	14	0.0345679012345679	0.630516129973886	0
BLCA	DOPEY2	PLX4720	0.577814594513807	0.0223148943793829	14	0.0345679012345679	0.821797121874494	0
BLCA	DOPEY2	RAF265	0.0235593695570739	0.150326988582246	14	0.0345679012345679	0.436193835555555	0
BLCA	DOPEY2	Sorafenib	0.07156893347305	0.0722724785654651	14	0.0345679012345679	0.458428033327374	0
BLCA	DOPEY2	TAE684	0.0587680402258613	0.119290155263604	14	0.0345679012345679	0.644852663484012	0
BLCA	DOPEY2	TKI258	0.525514582575874	0.066540818672419	14	0.0345679012345679	0.87020696321616	0
BLCA	DOPEY2	Topotecan	0.0264050092917537	0.302994823491646	14	0.0345679012345679	0.340530400572763	0
BLCA	DOPEY2	ZD6474	0.8304931457742	0.00500158876389212	14	0.0345679012345679	0.99043243857316	0
BLCA	DOT1L	17-AAG	0.902912518075991	0.0223519693854528	13	0.0320987654320988	0.968281750153891	0
BLCA	DOT1L	AEW541	0.0953295859010893	0.0617778207501605	13	0.0320987654320988	0.816520421434564	0
BLCA	DOT1L	AZD0530	0.00901641812530328	-0.175141254640705	13	0.0320987654320988	0.194262826881534	0
BLCA	DOT1L	AZD6244	0.0497991624673414	-0.166921134067633	13	0.0320987654320988	0.675328421417088	0
BLCA	DOT1L	Erlotinib	0.734937502661286	0.0163985205275741	13	0.0320987654320988	0.925195450814126	0
BLCA	DOT1L	Irinotecan	0.0453367868239811	0.288209872572842	13	0.0320987654320988	0.451995457240322	0
BLCA	DOT1L	L685458	0.0750832680150504	0.0460314356361827	13	0.0320987654320988	0.635526232841677	0
BLCA	DOT1L	Lapatinib	0.258387994840324	0.104241770958239	13	0.0320987654320988	0.890114922517508	0
BLCA	DOT1L	LBW242	0.291184838289865	-0.0349421542942434	13	0.0320987654320988	0.873856097863323	0
BLCA	DOT1L	Nilotinib	0.32913204596966	0.00961050793333773	13	0.0320987654320988	0.837820886137714	0
BLCA	DOT1L	Nutlin3	0.575393626908606	0.0125441109211057	13	0.0320987654320988	0.944385745459014	0
BLCA	DOT1L	Paclitaxel	0.803403477146432	0.0573554886517904	13	0.0320987654320988	0.936054642400741	0
BLCA	DOT1L	Panobinostat	0.00983555707467743	0.187354631928079	13	0.0320987654320988	0.259232790852323	0
BLCA	DOT1L	PD0325901	0.0116752463007851	-0.270031384545335	13	0.0320987654320988	0.276703337328607	0
BLCA	DOT1L	PD0332991	0.0722750776343182	0.07987124865796	13	0.0320987654320988	0.628763760946606	0
BLCA	DOT1L	PF2341066	0.803403477146432	0.00455991275391265	13	0.0320987654320988	0.983862913477059	0
BLCA	DOT1L	PHA665752	0.0268894210978506	0.045747955286228	13	0.0320987654320988	0.335410147378452	0
BLCA	DOT1L	PLX4720	0.891094312667872	-0.0412433246342488	13	0.0320987654320988	0.938742999776903	0
BLCA	DOT1L	RAF265	0.629129164895504	-0.0359828178427211	13	0.0320987654320988	0.948417317454854	0
BLCA	DOT1L	Sorafenib	0.219710650073583	0.0314630785972467	13	0.0320987654320988	0.699448716258008	0
BLCA	DOT1L	TAE684	0.216917519078154	0.060385398794953	13	0.0320987654320988	0.936922135178371	0
BLCA	DOT1L	TKI258	0.411351358390197	0.066679700465869	13	0.0320987654320988	0.87020696321616	0
BLCA	DOT1L	Topotecan	0.155903277033544	0.134903469497902	13	0.0320987654320988	0.577329322764843	0
BLCA	DOT1L	ZD6474	0.358301520851042	-0.0493081171552356	13	0.0320987654320988	0.934165013463113	0
BLCA	E2F8	17-AAG	0.319126550588696	-0.0432834244615905	11	0.0271604938271605	0.915628166458946	0
BLCA	E2F8	AEW541	0.761553522917033	-0.0019984129084234	11	0.0271604938271605	0.979083686736802	0
BLCA	E2F8	AZD0530	0.275607141974789	-0.0887905910368862	11	0.0271604938271605	0.718038705822088	0
BLCA	E2F8	AZD6244	0.0314807146186014	-0.18125941889374	11	0.0271604938271605	0.609614869851719	0
BLCA	E2F8	Erlotinib	0.227929516618146	0.0695975709359737	11	0.0271604938271605	0.734597611650307	0
BLCA	E2F8	Irinotecan	0.0115078240717404	0.405278678194404	11	0.0271604938271605	0.3320013208346	0
BLCA	E2F8	L685458	0.176786139544819	0.0252944504747613	11	0.0271604938271605	0.690176679556282	0
BLCA	E2F8	Lapatinib	0.282764985052035	0.0837406886240801	11	0.0271604938271605	0.890114922517508	0
BLCA	E2F8	LBW242	0.153121757956729	0.0422143442222471	11	0.0271604938271605	0.847594472494213	0
BLCA	E2F8	Nilotinib	0.0799752238547469	0.0458189738508151	11	0.0271604938271605	0.565687458833565	0
BLCA	E2F8	Nutlin3	0.733076574593632	-0.00461609534708329	11	0.0271604938271605	0.944385745459014	0
BLCA	E2F8	Paclitaxel	0.617448411844999	0.129366309351444	11	0.0271604938271605	0.85273318334165	0
BLCA	E2F8	Panobinostat	0.0213735034668271	0.192930057872307	11	0.0271604938271605	0.265762765678329	0
BLCA	E2F8	PD0325901	0.0302306809708202	-0.290210756123525	11	0.0271604938271605	0.55112856846803	0
BLCA	E2F8	PD0332991	0.37698190456446	0.0149354343124828	11	0.0271604938271605	0.836585802115041	0
BLCA	E2F8	PF2341066	0.214746642484981	0.0294366913602426	11	0.0271604938271605	0.569981292463327	0
BLCA	E2F8	PHA665752	0.162603898255791	0.02940492741393	11	0.0271604938271605	0.630516129973886	0
BLCA	E2F8	PLX4720	0.957169054220882	-0.00512930731308192	11	0.0271604938271605	0.977797697630815	0
BLCA	E2F8	RAF265	0.0711472764935045	0.117046715583273	11	0.0271604938271605	0.553099230223417	0
BLCA	E2F8	Sorafenib	0.0472053796698675	0.0544639301625138	11	0.0271604938271605	0.4132895336758	0
BLCA	E2F8	TAE684	0.0256478649228495	0.105955407581323	11	0.0271604938271605	0.607854398671533	0
BLCA	E2F8	TKI258	0.364069095575391	0.0580502025504148	11	0.0271604938271605	0.85312424287987	0
BLCA	E2F8	Topotecan	0.00392614282932626	0.357205446289035	11	0.0271604938271605	0.188382494983046	0
BLCA	E2F8	ZD6474	0.387217943812152	0.0502991717455461	11	0.0271604938271605	0.934165013463113	0
BLCA	EFCAB5	17-AAG	0.881982786046384	0.0221064784566409	11	0.0271604938271605	0.965157297668922	0
BLCA	EFCAB5	AEW541	0.249091193533579	0.0317968040751531	11	0.0271604938271605	0.974425185529834	0
BLCA	EFCAB5	AZD0530	0.719599597439446	-0.0156222779177337	11	0.0271604938271605	0.897916964676634	0
BLCA	EFCAB5	AZD6244	0.640527003958868	-0.0407098804100852	11	0.0271604938271605	0.966039781962592	0
BLCA	EFCAB5	Erlotinib	0.103605635314011	-0.0420077085098856	11	0.0271604938271605	0.702530614750547	0
BLCA	EFCAB5	Irinotecan	0.28512180142014	0.137518864271422	11	0.0271604938271605	0.776711114213485	0
BLCA	EFCAB5	L685458	0.0556540510697064	0.0552315060896174	11	0.0271604938271605	0.58218433278527	0
BLCA	EFCAB5	Lapatinib	0.280284202285019	0.0971781760038297	11	0.0271604938271605	0.890114922517508	0
BLCA	EFCAB5	LBW242	0.982772120868652	0.000421449175868283	11	0.0271604938271605	0.99882609205978	0
BLCA	EFCAB5	Nilotinib	0.0566972943034186	0.0834549453600996	11	0.0271604938271605	0.516817644227316	0
BLCA	EFCAB5	Nutlin3	0.665834119368153	0.0182416391302702	11	0.0271604938271605	0.944385745459014	0
BLCA	EFCAB5	Paclitaxel	0.950497798329501	0.0202537767482918	11	0.0271604938271605	0.975463690867017	0
BLCA	EFCAB5	Panobinostat	0.144216235167224	0.129822187169497	11	0.0271604938271605	0.533085750760667	0
BLCA	EFCAB5	PD0325901	0.197913193572062	-0.146699785661807	11	0.0271604938271605	0.79331341524577	0
BLCA	EFCAB5	PD0332991	0.355940837431189	0.0378650161203371	11	0.0271604938271605	0.836585802115041	0
BLCA	EFCAB5	PF2341066	0.656053498630987	0.00794248594821534	11	0.0271604938271605	0.951002793971021	0
BLCA	EFCAB5	PHA665752	0.303763462042226	0.0290351122050237	11	0.0271604938271605	0.751871184291326	0
BLCA	EFCAB5	PLX4720	0.793458158438213	0.0595664417639391	11	0.0271604938271605	0.917315041706617	0
BLCA	EFCAB5	RAF265	0.85648799379918	-0.0137944013401134	11	0.0271604938271605	0.983580148392152	0
BLCA	EFCAB5	Sorafenib	0.0870267460815832	0.0574793616408455	11	0.0271604938271605	0.468586403088054	0
BLCA	EFCAB5	TAE684	0.547225908295161	0.0183892574822357	11	0.0271604938271605	0.947846516486846	0
BLCA	EFCAB5	TKI258	0.0202698807059055	0.23305491486037	11	0.0271604938271605	0.60049521591245	0
BLCA	EFCAB5	Topotecan	0.237106188932103	0.145164098561522	11	0.0271604938271605	0.645144890005078	0
BLCA	EFCAB5	ZD6474	0.316631413790585	-0.0398925511637871	11	0.0271604938271605	0.934165013463113	0
BLCA	ELF3	17-AAG	0.162105372662832	0.0633243917579809	25	0.0617283950617284	0.896262854465089	0
BLCA	ELF3	AEW541	0.882766600485009	-0.00702474463107017	25	0.0617283950617284	0.9913101128187	0
BLCA	ELF3	AZD0530	0.241179632256829	-0.0416682428687882	25	0.0617283950617284	0.718038705822088	0
BLCA	ELF3	AZD6244	0.356964377786359	-0.0583844311220754	25	0.0617283950617284	0.863270995258848	0
BLCA	ELF3	Erlotinib	0.849626305085954	0.063880678996346	25	0.0617283950617284	0.951410093600902	0
BLCA	ELF3	Irinotecan	0.62665784966614	-0.0519306182355059	25	0.0617283950617284	0.946288079484783	0
BLCA	ELF3	L685458	0.249741590829851	-0.0323234417941264	25	0.0617283950617284	0.705859485670411	0
BLCA	ELF3	Lapatinib	0.422305186956556	0.0796505985932472	25	0.0617283950617284	0.929234791099132	0
BLCA	ELF3	LBW242	0.574712085806492	0.00681118135207393	25	0.0617283950617284	0.963374382335473	0
BLCA	ELF3	Nilotinib	0.172105733123083	-0.046558673607783	25	0.0617283950617284	0.769604882078692	0
BLCA	ELF3	Nutlin3	0.640295788677535	-0.0188707364967672	25	0.0617283950617284	0.944385745459014	0
BLCA	ELF3	Paclitaxel	0.107266470869221	-0.146402524664875	25	0.0617283950617284	0.726347245600154	0
BLCA	ELF3	Panobinostat	0.779780474888143	-0.0333782270806573	25	0.0617283950617284	0.896601249709935	0
BLCA	ELF3	PD0325901	0.514959201574634	-0.0592309566159614	25	0.0617283950617284	0.927570845577957	0
BLCA	ELF3	PD0332991	0.485741648296559	0.00644201893340401	25	0.0617283950617284	0.892409074777399	0
BLCA	ELF3	PF2341066	0.114555189072719	-0.0393967376576484	25	0.0617283950617284	0.451480510331269	0
BLCA	ELF3	PHA665752	0.801907992667919	-0.00745374368038842	25	0.0617283950617284	0.975852796735952	0
BLCA	ELF3	PLX4720	0.00144845434053522	-0.129799752845834	25	0.0617283950617284	0.245456479185995	0
BLCA	ELF3	RAF265	0.000675563757276904	-0.147549457336596	25	0.0617283950617284	0.0533695368248754	0
BLCA	ELF3	Sorafenib	0.0608083508612019	-0.044320694595675	25	0.0617283950617284	0.4132895336758	0
BLCA	ELF3	TAE684	0.949608504031807	-0.0190244142996669	25	0.0617283950617284	0.968079625120928	0
BLCA	ELF3	TKI258	0.192170326284692	-0.0902831288805335	25	0.0617283950617284	0.785741165456013	0
BLCA	ELF3	Topotecan	0.0810441789395048	-0.121774036994502	25	0.0617283950617284	0.49249924124776	0
BLCA	ELF3	ZD6474	0.275847984205754	-0.0349994009718342	25	0.0617283950617284	0.934165013463113	0
BLCA	EP300	17-AAG	0.343926297309418	0.0514454004102523	21	0.0518518518518519	0.915628166458946	0
BLCA	EP300	AEW541	0.00181355568541001	-0.0974045355179224	21	0.0518518518518519	0.214906348721086	0
BLCA	EP300	AZD0530	0.0943627111799374	-0.0511890390764231	21	0.0518518518518519	0.524590612778651	0
BLCA	EP300	AZD6244	0.337430574046808	-0.0862191468702123	21	0.0518518518518519	0.862435670806708	0
BLCA	EP300	Erlotinib	0.300124834285577	-0.0130339918131819	21	0.0518518518518519	0.758312075542072	0
BLCA	EP300	Irinotecan	0.00440151916178331	0.290651348814599	21	0.0518518518518519	0.260790010335661	0
BLCA	EP300	L685458	0.494192580857352	0.00630747286012268	21	0.0518518518518519	0.848412066459682	0
BLCA	EP300	Lapatinib	0.959107042271621	0.02512495415975	21	0.0518518518518519	0.992061093100799	0
BLCA	EP300	LBW242	0.137592890069164	0.0367974275165013	21	0.0518518518518519	0.847594472494213	0
BLCA	EP300	Nilotinib	0.0835403420218345	0.0361128021679072	21	0.0518518518518519	0.565687458833565	0
BLCA	EP300	Nutlin3	0.386900605046579	0.013245519165814	21	0.0518518518518519	0.944385745459014	0
BLCA	EP300	Paclitaxel	0.551133578544187	0.0675224747695253	21	0.0518518518518519	0.85273318334165	0
BLCA	EP300	Panobinostat	0.0952071345016083	0.0865619277484262	21	0.0518518518518519	0.513687338641702	0
BLCA	EP300	PD0325901	0.382228549184777	-0.0879165171859073	21	0.0518518518518519	0.875320136304705	0
BLCA	EP300	PD0332991	0.923410107476332	-0.0160042669619004	21	0.0518518518518519	0.992209994374861	0
BLCA	EP300	PF2341066	0.00649265595642908	0.0524273415665849	21	0.0518518518518519	0.293342023514386	0
BLCA	EP300	PHA665752	0.10581934327238	0.0269730143485168	21	0.0518518518518519	0.55185655687263	0
BLCA	EP300	PLX4720	0.835827783261237	-0.00745972106726733	21	0.0518518518518519	0.927598252798123	0
BLCA	EP300	RAF265	0.015046798804547	0.0935796929179542	21	0.0518518518518519	0.4158693610047	0
BLCA	EP300	Sorafenib	0.0157715645042012	0.0518299707024628	21	0.0518518518518519	0.4132895336758	0
BLCA	EP300	TAE684	0.356040952998953	0.0186342176045771	21	0.0518518518518519	0.947846516486846	0
BLCA	EP300	TKI258	0.163635346113786	0.0791836549531171	21	0.0518518518518519	0.785741165456013	0
BLCA	EP300	Topotecan	0.2241276709696	0.0766324804432346	21	0.0518518518518519	0.63404251277285	0
BLCA	EP300	ZD6474	0.0283815860792769	0.0977303495336688	21	0.0518518518518519	0.910947565700561	0
BLCA	EPHA2	17-AAG	0.699507035897798	0.045354200464264	11	0.0271604938271605	0.963458267519081	0
BLCA	EPHA2	AEW541	0.386246667655257	0.037717878082047	11	0.0271604938271605	0.974425185529834	0
BLCA	EPHA2	AZD0530	0.346181488729579	0.0686758158760847	11	0.0271604938271605	0.732514296650547	0
BLCA	EPHA2	AZD6244	0.476099785071174	0.0684620596358712	11	0.0271604938271605	0.940297075515569	0
BLCA	EPHA2	Erlotinib	0.258069411596655	-0.0415283455270457	11	0.0271604938271605	0.734597611650307	0
BLCA	EPHA2	Irinotecan	0.182398542715063	0.143972008896635	11	0.0271604938271605	0.682047189133001	0
BLCA	EPHA2	L685458	0.625156276485496	-0.00828465749812402	11	0.0271604938271605	0.869501479544466	0
BLCA	EPHA2	Lapatinib	0.430598899999001	-0.0706772256391077	11	0.0271604938271605	0.929234791099132	0
BLCA	EPHA2	LBW242	0.247984461012582	-0.0314824121111223	11	0.0271604938271605	0.864298783235029	0
BLCA	EPHA2	Nilotinib	0.52763949063337	0.0383822878133268	11	0.0271604938271605	0.906795347013569	0
BLCA	EPHA2	Nutlin3	0.354536119881843	-0.0222777183069498	11	0.0271604938271605	0.944385745459014	0
BLCA	EPHA2	Paclitaxel	0.12391526753379	0.218592437053456	11	0.0271604938271605	0.741946794844895	0
BLCA	EPHA2	Panobinostat	0.884113260398266	0.00143996186545881	11	0.0271604938271605	0.93018669159398	0
BLCA	EPHA2	PD0325901	0.106500688601365	0.204191575359888	11	0.0271604938271605	0.70112953329232	0
BLCA	EPHA2	PD0332991	0.453026847563627	-0.0267504890151867	11	0.0271604938271605	0.880060351414587	0
BLCA	EPHA2	PF2341066	0.281488342423624	0.0379806652748428	11	0.0271604938271605	0.660522150043553	0
BLCA	EPHA2	PHA665752	0.581882283705229	-0.00871087958508765	11	0.0271604938271605	0.925065980347918	0
BLCA	EPHA2	PLX4720	0.312734014332239	-0.0281548440799926	11	0.0271604938271605	0.747578906636739	0
BLCA	EPHA2	RAF265	0.0980033652421583	0.102809225696263	11	0.0271604938271605	0.577406193237907	0
BLCA	EPHA2	Sorafenib	0.061034319319211	0.0489964525034552	11	0.0271604938271605	0.4132895336758	0
BLCA	EPHA2	TAE684	0.589306991304473	0.0154421647993463	11	0.0271604938271605	0.947846516486846	0
BLCA	EPHA2	TKI258	0.54006213211365	0.0629025233455143	11	0.0271604938271605	0.87020696321616	0
BLCA	EPHA2	Topotecan	0.503238886782734	0.0505128286793615	11	0.0271604938271605	0.816384638028058	0
BLCA	EPHA2	ZD6474	0.956947867021197	-0.0329284829478587	11	0.0271604938271605	0.99043243857316	0
BLCA	EPS8	17-AAG	0.153546207163066	0.103337803897356	10	0.0246913580246914	0.896262854465089	0
BLCA	EPS8	AEW541	0.939431861038432	-0.00298885927317827	10	0.0246913580246914	0.9913101128187	0
BLCA	EPS8	AZD0530	0.600557792844011	-0.0234803717363048	10	0.0246913580246914	0.856719653245492	0
BLCA	EPS8	AZD6244	0.268465725458721	0.0897780129847805	10	0.0246913580246914	0.837189170180485	0
BLCA	EPS8	Erlotinib	0.341162021315038	-0.0461731342332965	10	0.0246913580246914	0.790667899207238	0
BLCA	EPS8	Irinotecan	0.365518440010662	-0.119579093102983	10	0.0246913580246914	0.838432250858668	0
BLCA	EPS8	L685458	0.228856540184154	0.00349373694931199	10	0.0246913580246914	0.690234512588244	0
BLCA	EPS8	Lapatinib	0.987875181315564	0.0118713717280474	10	0.0246913580246914	0.992061093100799	0
BLCA	EPS8	LBW242	0.187049517983999	0.0355187682996487	10	0.0246913580246914	0.847594472494213	0
BLCA	EPS8	Nilotinib	0.906519507595581	-0.0165045614901391	10	0.0246913580246914	0.960218589248415	0
BLCA	EPS8	Nutlin3	0.125494577810343	0.0282481134424446	10	0.0246913580246914	0.815439946780339	0
BLCA	EPS8	Paclitaxel	0.47507309596844	-0.0680412677537623	10	0.0246913580246914	0.830266571214285	0
BLCA	EPS8	Panobinostat	0.238620397976226	0.0529920468647509	10	0.0246913580246914	0.628367048004062	0
BLCA	EPS8	PD0325901	0.657425807497131	0.0506202136898422	10	0.0246913580246914	0.927570845577957	0
BLCA	EPS8	PD0332991	0.122790720642377	0.0441504190459022	10	0.0246913580246914	0.676776762610311	0
BLCA	EPS8	PF2341066	0.208185454381561	0.0343702900840557	10	0.0246913580246914	0.562496165587959	0
BLCA	EPS8	PHA665752	0.316533575189791	0.0181587895054932	10	0.0246913580246914	0.757762195151318	0
BLCA	EPS8	PLX4720	0.891211708648959	-0.0386339373044366	10	0.0246913580246914	0.938742999776903	0
BLCA	EPS8	RAF265	0.882482191978503	-0.0260409045831238	10	0.0246913580246914	0.983580148392152	0
BLCA	EPS8	Sorafenib	0.87812271240171	-0.0130719228211479	10	0.0246913580246914	0.93325149255249	0
BLCA	EPS8	TAE684	0.791878888769548	0.00665283149095064	10	0.0246913580246914	0.968079625120928	0
BLCA	EPS8	TKI258	0.0763118426103177	0.10493356482798	10	0.0246913580246914	0.770319464420088	0
BLCA	EPS8	Topotecan	0.443231827670038	0.0327028722840379	10	0.0246913580246914	0.782006282037846	0
BLCA	EPS8	ZD6474	0.415805882360615	-0.0347457173834382	10	0.0246913580246914	0.934165013463113	0
BLCA	ERBB2	17-AAG	0.891334366577627	0.0171095336289948	39	0.0962962962962963	0.965157297668922	0
BLCA	ERBB2	AEW541	0.782935000696263	0.00630424436102739	39	0.0962962962962963	0.979083686736802	0
BLCA	ERBB2	AZD0530	0.947643557927723	-0.00713315957825422	39	0.0962962962962963	0.998184547683868	0
BLCA	ERBB2	AZD6244	0.42410689122401	0.0738407971853217	39	0.0962962962962963	0.905525524505319	0
BLCA	ERBB2	Erlotinib	0.0371638639510238	-0.048091326697786	39	0.0962962962962963	0.652267532196458	0
BLCA	ERBB2	Irinotecan	0.599878624008334	0.0766694590453918	39	0.0962962962962963	0.946288079484783	0
BLCA	ERBB2	L685458	0.454465460253129	0.0245022060806235	39	0.0962962962962963	0.822516464838191	0
BLCA	ERBB2	Lapatinib	0.572874020396924	0.0248022979772662	39	0.0962962962962963	0.942497616694609	0
BLCA	ERBB2	LBW242	0.617841097652126	-0.0126160924315786	39	0.0962962962962963	0.963374382335473	0
BLCA	ERBB2	Nilotinib	0.500297104128295	0.0287582411572763	39	0.0962962962962963	0.89150686976245	0
BLCA	ERBB2	Nutlin3	0.397489618054799	0.018502541678315	39	0.0962962962962963	0.944385745459014	0
BLCA	ERBB2	Paclitaxel	0.772518341307718	-0.0510041283516873	39	0.0962962962962963	0.936054642400741	0
BLCA	ERBB2	Panobinostat	0.16558247203479	0.071906167923208	39	0.0962962962962963	0.533085750760667	0
BLCA	ERBB2	PD0325901	0.839106137767989	0.0753136447921676	39	0.0962962962962963	0.970753310336302	0
BLCA	ERBB2	PD0332991	0.739240068974954	0.0194257237479956	39	0.0962962962962963	0.983830685229034	0
BLCA	ERBB2	PF2341066	0.833211265966639	0.00555703639148364	39	0.0962962962962963	0.983862913477059	0
BLCA	ERBB2	PHA665752	0.059267215990085	0.0267458973706127	39	0.0962962962962963	0.463242427605448	0
BLCA	ERBB2	PLX4720	0.982536703813891	0.0228878581459642	39	0.0962962962962963	0.990898718314435	0
BLCA	ERBB2	RAF265	0.410240977681464	0.043623929190177	39	0.0962962962962963	0.8927340096519	0
BLCA	ERBB2	Sorafenib	0.169298252916929	0.0406697364107189	39	0.0962962962962963	0.647156224859874	0
BLCA	ERBB2	TAE684	0.247855156184065	0.0486998382361306	39	0.0962962962962963	0.947846516486846	0
BLCA	ERBB2	TKI258	0.369484979814061	0.0370049233606207	39	0.0962962962962963	0.85312424287987	0
BLCA	ERBB2	Topotecan	0.378408085796432	0.0830533450786355	39	0.0962962962962963	0.771524934861473	0
BLCA	ERBB2	ZD6474	0.854474308304652	0.0121899025838739	39	0.0962962962962963	0.99043243857316	0
BLCA	ERBB3	17-AAG	0.0572922856825022	0.0994459619219796	21	0.0518518518518519	0.754348428152946	0
BLCA	ERBB3	AEW541	0.431024628560761	-0.00940896259160007	21	0.0518518518518519	0.974425185529834	0
BLCA	ERBB3	AZD0530	0.401255304074209	0.0440775370547621	21	0.0518518518518519	0.768087939174642	0
BLCA	ERBB3	AZD6244	0.933766402847474	-0.0109952301066178	21	0.0518518518518519	0.969184834928171	0
BLCA	ERBB3	Erlotinib	0.313611353276806	0.0766698201958347	21	0.0518518518518519	0.758312075542072	0
BLCA	ERBB3	Irinotecan	0.550979346313386	0.0495319505173297	21	0.0518518518518519	0.946288079484783	0
BLCA	ERBB3	L685458	0.907375239267679	-0.0138232493457234	21	0.0518518518518519	0.954524797430789	0
BLCA	ERBB3	Lapatinib	0.147577697846358	0.098953039523908	21	0.0518518518518519	0.890114922517508	0
BLCA	ERBB3	LBW242	0.142985824618151	0.0360434046997991	21	0.0518518518518519	0.847594472494213	0
BLCA	ERBB3	Nilotinib	0.753726724369909	0.00325330270134749	21	0.0518518518518519	0.939845693689385	0
BLCA	ERBB3	Nutlin3	0.879446899706275	-0.00175067775069992	21	0.0518518518518519	0.990069150719409	0
BLCA	ERBB3	Paclitaxel	0.249718682704564	0.109082262911112	21	0.0518518518518519	0.799858438654812	0
BLCA	ERBB3	Panobinostat	0.864719559200408	0.01776280736172	21	0.0518518518518519	0.93018669159398	0
BLCA	ERBB3	PD0325901	0.527639302538014	-0.0604184355483046	21	0.0518518518518519	0.927570845577957	0
BLCA	ERBB3	PD0332991	0.904082917841622	-0.000714141824904035	21	0.0518518518518519	0.992209994374861	0
BLCA	ERBB3	PF2341066	0.744276629932644	-0.00179920210770923	21	0.0518518518518519	0.962673346128807	0
BLCA	ERBB3	PHA665752	0.564942053762595	0.018594822649966	21	0.0518518518518519	0.925065980347918	0
BLCA	ERBB3	PLX4720	0.640158444481143	0.00522623943095391	21	0.0518518518518519	0.838218515701828	0
BLCA	ERBB3	RAF265	0.138504394610672	-0.0652661783255217	21	0.0518518518518519	0.684379984665708	0
BLCA	ERBB3	Sorafenib	0.514149282658732	-0.0199071260374567	21	0.0518518518518519	0.860604114290232	0
BLCA	ERBB3	TAE684	0.382867916416481	0.030383273678606	21	0.0518518518518519	0.947846516486846	0
BLCA	ERBB3	TKI258	0.48122577283545	-0.0642679912170143	21	0.0518518518518519	0.87020696321616	0
BLCA	ERBB3	Topotecan	0.109640488646843	0.121732857121398	21	0.0518518518518519	0.520076750196414	0
BLCA	ERBB3	ZD6474	0.73330008030845	-0.0167152305003027	21	0.0518518518518519	0.99043243857316	0
BLCA	ERCC2	17-AAG	0.123635161053663	-0.0389291796442106	34	0.0839506172839506	0.894852638840956	0
BLCA	ERCC2	AEW541	0.284818374069336	-0.023309336416275	34	0.0839506172839506	0.974425185529834	0
BLCA	ERCC2	AZD0530	0.284818374069336	-0.0422895231854219	34	0.0839506172839506	0.718038705822088	0
BLCA	ERCC2	AZD6244	0.388303359756406	-0.0250561301137109	34	0.0839506172839506	0.892816121130991	0
BLCA	ERCC2	Erlotinib	0.0661441483479096	-0.0521954565357654	34	0.0839506172839506	0.702530614750547	0
BLCA	ERCC2	Irinotecan	0.249068404675065	0.0977118486164641	34	0.0839506172839506	0.72654745889069	0
BLCA	ERCC2	L685458	0.528194264131183	-0.011900237815998	34	0.0839506172839506	0.855601604370657	0
BLCA	ERCC2	Lapatinib	0.108381147930879	-0.0532966272492088	34	0.0839506172839506	0.890114922517508	0
BLCA	ERCC2	LBW242	0.961877954991492	-0.00590041811396369	34	0.0839506172839506	0.990112248803317	0
BLCA	ERCC2	Nilotinib	0.776079439064557	-0.00614622758673444	34	0.0839506172839506	0.940085655121722	0
BLCA	ERCC2	Nutlin3	0.577452032925172	-0.0115319919962903	34	0.0839506172839506	0.944385745459014	0
BLCA	ERCC2	Paclitaxel	0.0865942662873229	-0.156987234790647	34	0.0839506172839506	0.726347245600154	0
BLCA	ERCC2	Panobinostat	0.134294150049407	0.0655404505684887	34	0.0839506172839506	0.533085750760667	0
BLCA	ERCC2	PD0325901	0.489011133617371	-0.0202804885896726	34	0.0839506172839506	0.927570845577957	0
BLCA	ERCC2	PD0332991	0.925710112684158	0.00185176845307644	34	0.0839506172839506	0.992209994374861	0
BLCA	ERCC2	PF2341066	0.890933729385045	-0.0016291991473768	34	0.0839506172839506	0.986053272833042	0
BLCA	ERCC2	PHA665752	0.574244313979922	-0.00871475919371556	34	0.0839506172839506	0.925065980347918	0
BLCA	ERCC2	PLX4720	0.0643160736974611	-0.0730542150689958	34	0.0839506172839506	0.430249152322669	0
BLCA	ERCC2	RAF265	0.0652248292117238	0.063383553409756	34	0.0839506172839506	0.553099230223417	0
BLCA	ERCC2	Sorafenib	0.310244689460039	0.0126979557790058	34	0.0839506172839506	0.782393324906409	0
BLCA	ERCC2	TAE684	0.0925105086854701	0.0506004672283089	34	0.0839506172839506	0.644852663484012	0
BLCA	ERCC2	TKI258	0.612181069318149	0.00767650801470721	34	0.0839506172839506	0.87020696321616	0
BLCA	ERCC2	Topotecan	0.771280511496232	0.0167607695815866	34	0.0839506172839506	0.887519526433242	0
BLCA	ERCC2	ZD6474	0.577452032925172	-0.0195642872200967	34	0.0839506172839506	0.941826864960241	0
BLCA	ESPL1	17-AAG	0.0490848009248906	-0.129546420235376	12	0.0296296296296296	0.688338051396592	0
BLCA	ESPL1	AEW541	0.0914767343514804	-0.0634717497420469	12	0.0296296296296296	0.816520421434564	0
BLCA	ESPL1	AZD0530	0.0171741192611945	-0.111779907636405	12	0.0296296296296296	0.290733304635935	0
BLCA	ESPL1	AZD6244	0.101345532714945	-0.146693186771293	12	0.0296296296296296	0.675328421417088	0
BLCA	ESPL1	Erlotinib	0.350981229895973	-0.0353137936940868	12	0.0296296296296296	0.790667899207238	0
BLCA	ESPL1	Irinotecan	0.558522318092795	-0.117577776101777	12	0.0296296296296296	0.946288079484783	0
BLCA	ESPL1	L685458	0.84470613299927	-0.0195488603524016	12	0.0296296296296296	0.950886846185937	0
BLCA	ESPL1	Lapatinib	0.563767500851364	-0.0192616627140541	12	0.0296296296296296	0.942497616694609	0
BLCA	ESPL1	LBW242	0.239370550640763	-0.0508516287557947	12	0.0296296296296296	0.849335409479211	0
BLCA	ESPL1	Nilotinib	0.275296525762026	-0.0496647873598449	12	0.0296296296296296	0.814425492291009	0
BLCA	ESPL1	Nutlin3	0.701961216442274	-0.0198563528196442	12	0.0296296296296296	0.944385745459014	0
BLCA	ESPL1	Paclitaxel	0.407154423690475	-0.1626081771126	12	0.0296296296296296	0.814802350488158	0
BLCA	ESPL1	Panobinostat	0.88755795248016	-0.0304879912476705	12	0.0296296296296296	0.93018669159398	0
BLCA	ESPL1	PD0325901	0.113812122013843	-0.168959902833375	12	0.0296296296296296	0.716300756928635	0
BLCA	ESPL1	PD0332991	0.671431033560594	-0.0312070276370501	12	0.0296296296296296	0.958609367191932	0
BLCA	ESPL1	PF2341066	0.164740765088645	-0.0503714700319547	12	0.0296296296296296	0.500558478538575	0
BLCA	ESPL1	PHA665752	0.0744802711581014	-0.0389388813294262	12	0.0296296296296296	0.504337836127715	0
BLCA	ESPL1	PLX4720	0.37144406643793	-0.0634620334816247	12	0.0296296296296296	0.798772881245255	0
BLCA	ESPL1	RAF265	0.869145041124801	0.0287760059507511	12	0.0296296296296296	0.983580148392152	0
BLCA	ESPL1	Sorafenib	0.897814289112231	-0.0150739565656716	12	0.0296296296296296	0.936357297228397	0
BLCA	ESPL1	TAE684	0.562016471801509	-0.046784941324822	12	0.0296296296296296	0.947846516486846	0
BLCA	ESPL1	TKI258	0.945187290816165	-0.0351571857048847	12	0.0296296296296296	0.992924969823392	0
BLCA	ESPL1	Topotecan	0.0612257761238729	-0.221080322421925	12	0.0296296296296296	0.443081215326745	0
BLCA	ESPL1	ZD6474	0.565521154259304	0.0329610675075012	12	0.0296296296296296	0.93781540521598	0
BLCA	EXPH5	17-AAG	0.504722553022962	0.0576058843902598	11	0.0271604938271605	0.921181519529701	0
BLCA	EXPH5	AEW541	0.157365407112963	0.0569154121109919	11	0.0271604938271605	0.832748842310153	0
BLCA	EXPH5	AZD0530	0.100733364946009	-0.0881890998476318	11	0.0271604938271605	0.524590612778651	0
BLCA	EXPH5	AZD6244	0.13915720734288	0.142949968219767	11	0.0271604938271605	0.701707620005587	0
BLCA	EXPH5	Erlotinib	0.0859641620206608	-0.116905371126414	11	0.0271604938271605	0.702530614750547	0
BLCA	EXPH5	Irinotecan	0.0580008929893729	0.29341353496262	11	0.0271604938271605	0.474007297878668	0
BLCA	EXPH5	L685458	0.0605526687410132	0.05417586683739	11	0.0271604938271605	0.58218433278527	0
BLCA	EXPH5	Lapatinib	0.638694260039145	-0.0521408294754169	11	0.0271604938271605	0.942497616694609	0
BLCA	EXPH5	LBW242	0.276046126856207	0.0452302012721475	11	0.0271604938271605	0.871348359210649	0
BLCA	EXPH5	Nilotinib	0.0385566168022259	0.115503736778912	11	0.0271604938271605	0.412774694833135	0
BLCA	EXPH5	Nutlin3	0.0175637851579213	0.0611182111766604	11	0.0271604938271605	0.632905226204865	0
BLCA	EXPH5	Paclitaxel	0.304419589685834	0.166770253361846	11	0.0271604938271605	0.799858438654812	0
BLCA	EXPH5	Panobinostat	0.0419811223104513	0.170906065450266	11	0.0271604938271605	0.355340213842034	0
BLCA	EXPH5	PD0325901	0.430195883247353	0.135882382736442	11	0.0271604938271605	0.894697535906244	0
BLCA	EXPH5	PD0332991	0.0468446707511976	0.088292959825839	11	0.0271604938271605	0.628763760946606	0
BLCA	EXPH5	PF2341066	0.00511721380161279	0.0801383254222557	11	0.0271604938271605	0.293342023514386	0
BLCA	EXPH5	PHA665752	0.0158402846213963	0.0532252343437419	11	0.0271604938271605	0.268153389662209	0
BLCA	EXPH5	PLX4720	0.205818560251623	0.111837683734455	11	0.0271604938271605	0.653325233864632	0
BLCA	EXPH5	RAF265	0.187078475807343	0.106560950197679	11	0.0271604938271605	0.773526145991331	0
BLCA	EXPH5	Sorafenib	0.0889721018521622	0.0896214710954409	11	0.0271604938271605	0.468586403088054	0
BLCA	EXPH5	TAE684	0.00645380100326124	0.134152486878558	11	0.0271604938271605	0.396159340099419	0
BLCA	EXPH5	TKI258	0.0899933901814064	0.15836937891441	11	0.0271604938271605	0.770319464420088	0
BLCA	EXPH5	Topotecan	0.0149237387246267	0.320947227797924	11	0.0271604938271605	0.252611729538498	0
BLCA	EXPH5	ZD6474	0.245108867864062	0.0432257537170957	11	0.0271604938271605	0.934165013463113	0
BLCA	FAM179B	17-AAG	0.384908916338391	-0.0705820299502915	10	0.0246913580246914	0.915628166458946	0
BLCA	FAM179B	AEW541	0.595913000043398	-0.0187798200513494	10	0.0246913580246914	0.974425185529834	0
BLCA	FAM179B	AZD0530	0.012407980026009	-0.171514142465995	10	0.0246913580246914	0.245057605513678	0
BLCA	FAM179B	AZD6244	0.605648247877764	-0.0625582015318453	10	0.0246913580246914	0.966039781962592	0
BLCA	FAM179B	Erlotinib	0.122760694300925	-0.116180504722784	10	0.0246913580246914	0.702530614750547	0
BLCA	FAM179B	Irinotecan	0.75077889525189	-0.0772164094500072	10	0.0246913580246914	0.950140048032695	0
BLCA	FAM179B	L685458	0.302451153923381	0.0267063048757989	10	0.0246913580246914	0.756755467634743	0
BLCA	FAM179B	Lapatinib	0.479825742015321	-0.0159254291843405	10	0.0246913580246914	0.929234791099132	0
BLCA	FAM179B	LBW242	0.25531743838036	-0.0472079883753302	10	0.0246913580246914	0.871348359210649	0
BLCA	FAM179B	Nilotinib	0.7045570611256	-0.01645462792414	10	0.0246913580246914	0.932594587136862	0
BLCA	FAM179B	Nutlin3	0.442400143233833	0.0202586793322639	10	0.0246913580246914	0.944385745459014	0
BLCA	FAM179B	Paclitaxel	0.147576481826289	-0.31761000291236	10	0.0246913580246914	0.799858438654812	0
BLCA	FAM179B	Panobinostat	0.569041422515193	0.0830635389940504	10	0.0246913580246914	0.820731132146879	0
BLCA	FAM179B	PD0325901	0.272050997689525	-0.120570917903091	10	0.0246913580246914	0.824629317148566	0
BLCA	FAM179B	PD0332991	0.278205283442529	0.071010179843297	10	0.0246913580246914	0.824183152198492	0
BLCA	FAM179B	PF2341066	0.639267440935584	-0.0107772018107075	10	0.0246913580246914	0.951002793971021	0
BLCA	FAM179B	PHA665752	0.774241980298995	0.00888196164901767	10	0.0246913580246914	0.975852796735952	0
BLCA	FAM179B	PLX4720	0.631286642407354	-0.0436653143322201	10	0.0246913580246914	0.835952292571667	0
BLCA	FAM179B	RAF265	0.274501435928071	-0.0670638752725492	10	0.0246913580246914	0.858018910907379	0
BLCA	FAM179B	Sorafenib	0.631286642407354	0.0131998919313626	10	0.0246913580246914	0.905092497084262	0
BLCA	FAM179B	TAE684	0.936433771658755	-0.00424532915428721	10	0.0246913580246914	0.968079625120928	0
BLCA	FAM179B	TKI258	0.550208787659355	0.0496068491830144	10	0.0246913580246914	0.87020696321616	0
BLCA	FAM179B	Topotecan	0.661428721933446	0.082287170928224	10	0.0246913580246914	0.867129224315938	0
BLCA	FAM179B	ZD6474	0.64729022114458	0.0416894769961811	10	0.0246913580246914	0.974268129832548	0
BLCA	FAM193A	17-AAG	0.46221734474784	0.0468656528299634	13	0.0320987654320988	0.915628166458946	0
BLCA	FAM193A	AEW541	0.914637868299862	0.00922467310877628	13	0.0320987654320988	0.9913101128187	0
BLCA	FAM193A	AZD0530	0.102452492128579	0.0969387242376378	13	0.0320987654320988	0.524590612778651	0
BLCA	FAM193A	AZD6244	0.124853738768883	0.142513378080297	13	0.0320987654320988	0.681557089587573	0
BLCA	FAM193A	Erlotinib	0.259044372412979	0.0330082834412484	13	0.0320987654320988	0.734597611650307	0
BLCA	FAM193A	Irinotecan	0.954746016125319	-0.0549791351306039	13	0.0320987654320988	0.990478494407769	0
BLCA	FAM193A	L685458	0.050773536082712	-0.0328684445994041	13	0.0320987654320988	0.573015621504893	0
BLCA	FAM193A	Lapatinib	0.73443922761171	0.00739122582414264	13	0.0320987654320988	0.948271124532848	0
BLCA	FAM193A	LBW242	0.829266796631598	-0.00218981845605071	13	0.0320987654320988	0.963374382335473	0
BLCA	FAM193A	Nilotinib	0.0772698857985158	-0.0461815332363338	13	0.0320987654320988	0.565687458833565	0
BLCA	FAM193A	Nutlin3	0.344895159241899	-0.0143970717884053	13	0.0320987654320988	0.944385745459014	0
BLCA	FAM193A	Paclitaxel	0.519313529963944	-0.0768972245015593	13	0.0320987654320988	0.84805739457848	0
BLCA	FAM193A	Panobinostat	0.408805667022686	-0.057975354502636	13	0.0320987654320988	0.777498967794094	0
BLCA	FAM193A	PD0325901	0.0470137260570471	0.258645939868363	13	0.0320987654320988	0.594849903002712	0
BLCA	FAM193A	PD0332991	0.146644801375886	-0.0409565713597099	13	0.0320987654320988	0.682124802066614	0
BLCA	FAM193A	PF2341066	0.459151444324016	-0.00892433750170574	13	0.0320987654320988	0.835836354013482	0
BLCA	FAM193A	PHA665752	0.0676573190899477	-0.031143781011889	13	0.0320987654320988	0.483788558308536	0
BLCA	FAM193A	PLX4720	0.222673694382656	-0.0406396391337817	13	0.0320987654320988	0.683469512768826	0
BLCA	FAM193A	RAF265	0.569532548730323	-0.0359375682571192	13	0.0320987654320988	0.926638816481163	0
BLCA	FAM193A	Sorafenib	0.0577089906880318	-0.046421943830427	13	0.0320987654320988	0.4132895336758	0
BLCA	FAM193A	TAE684	0.613076501422264	0.0183539623470974	13	0.0320987654320988	0.949667521810958	0
BLCA	FAM193A	TKI258	0.115823658876624	-0.116342873484638	13	0.0320987654320988	0.782764482060976	0
BLCA	FAM193A	Topotecan	0.119971678023491	-0.138507426203217	13	0.0320987654320988	0.520076750196414	0
BLCA	FAM193A	ZD6474	0.506318543046968	0.0207811085236491	13	0.0320987654320988	0.934165013463113	0
BLCA	FAM83H	17-AAG	0.71575063279387	0.0341386725562316	11	0.0271604938271605	0.965157297668922	0
BLCA	FAM83H	AEW541	0.0830946878275289	0.0512856976398525	11	0.0271604938271605	0.816520421434564	0
BLCA	FAM83H	AZD0530	0.532216405193243	-0.00165457727960705	11	0.0271604938271605	0.835333033316547	0
BLCA	FAM83H	AZD6244	0.555142090645644	0.0636932244779425	11	0.0271604938271605	0.960987969735077	0
BLCA	FAM83H	Erlotinib	0.963959271052818	0.0555895545931433	11	0.0271604938271605	0.9805079280666	0
BLCA	FAM83H	Irinotecan	0.80887583101625	-0.022555460604214	11	0.0271604938271605	0.950140048032695	0
BLCA	FAM83H	L685458	0.56588353649221	-0.0301111485689292	11	0.0271604938271605	0.869501479544466	0
BLCA	FAM83H	Lapatinib	0.217462164244148	0.0930263733649908	11	0.0271604938271605	0.890114922517508	0
BLCA	FAM83H	LBW242	0.482861434984977	-0.0273272598134184	11	0.0271604938271605	0.92288838783419	0
BLCA	FAM83H	Nilotinib	0.609818247728625	-0.0374420806942837	11	0.0271604938271605	0.927734790566622	0
BLCA	FAM83H	Nutlin3	0.643730543319828	-0.0194206387393938	11	0.0271604938271605	0.944385745459014	0
BLCA	FAM83H	Paclitaxel	0.613546933939452	0.0849677662845219	11	0.0271604938271605	0.85273318334165	0
BLCA	FAM83H	Panobinostat	0.523528269400359	0.032462024271485	11	0.0271604938271605	0.820731132146879	0
BLCA	FAM83H	PD0325901	0.815060606020015	0.0677060271842405	11	0.0271604938271605	0.970753310336302	0
BLCA	FAM83H	PD0332991	0.634231744967261	-0.0224972657112131	11	0.0271604938271605	0.947990406137674	0
BLCA	FAM83H	PF2341066	0.942788476504124	-0.0119355864771133	11	0.0271604938271605	0.991114216024104	0
BLCA	FAM83H	PHA665752	0.615415040835031	-0.0212116956925638	11	0.0271604938271605	0.925065980347918	0
BLCA	FAM83H	PLX4720	0.199209761167889	-0.0901071426931549	11	0.0271604938271605	0.653325233864632	0
BLCA	FAM83H	RAF265	0.556925393085808	-0.0408525782553255	11	0.0271604938271605	0.926638816481163	0
BLCA	FAM83H	Sorafenib	0.555142090645644	-0.0325815373287573	11	0.0271604938271605	0.870664059173555	0
BLCA	FAM83H	TAE684	0.417546533783935	0.00976202389489611	11	0.0271604938271605	0.947846516486846	0
BLCA	FAM83H	TKI258	0.923768831402009	-0.0184898284443158	11	0.0271604938271605	0.992924969823392	0
BLCA	FAM83H	Topotecan	0.176083164484598	-0.165295382091171	11	0.0271604938271605	0.590461738693728	0
BLCA	FAM83H	ZD6474	0.501284575091642	-0.0277844274414523	11	0.0271604938271605	0.934165013463113	0
BLCA	FAT1	17-AAG	0.456788384765569	0.0595160378739763	14	0.0345679012345679	0.915628166458946	0
BLCA	FAT1	AEW541	0.788939877183834	-0.00847760259477559	14	0.0345679012345679	0.979083686736802	0
BLCA	FAT1	AZD0530	0.0664481591947938	-0.101179647139712	14	0.0345679012345679	0.465279382266939	0
BLCA	FAT1	AZD6244	0.277993061814639	-0.0866359942795039	14	0.0345679012345679	0.852074157316548	0
BLCA	FAT1	Erlotinib	0.208947000837651	0.0511187148764409	14	0.0345679012345679	0.734597611650307	0
BLCA	FAT1	Irinotecan	0.0155446875534259	0.28826896207725	14	0.0345679012345679	0.359120918310797	0
BLCA	FAT1	L685458	0.137689888985285	0.0479156397292563	14	0.0345679012345679	0.649698170631197	0
BLCA	FAT1	Lapatinib	0.584445924158871	0.0541032362758278	14	0.0345679012345679	0.942497616694609	0
BLCA	FAT1	LBW242	0.927542729865007	0.00897331203906138	14	0.0345679012345679	0.990112248803317	0
BLCA	FAT1	Nilotinib	0.0393212215108229	0.0808456571870378	14	0.0345679012345679	0.412774694833135	0
BLCA	FAT1	Nutlin3	0.117850798604243	0.0437516696295849	14	0.0345679012345679	0.815439946780339	0
BLCA	FAT1	Paclitaxel	0.0192824920806707	0.361501116755534	14	0.0345679012345679	0.510491412422999	0
BLCA	FAT1	Panobinostat	0.0719355189445484	0.124086518724661	14	0.0345679012345679	0.495186608964272	0
BLCA	FAT1	PD0325901	0.184114997922901	-0.158317273100827	14	0.0345679012345679	0.79331341524577	0
BLCA	FAT1	PD0332991	0.0672102912092112	0.082396879038461	14	0.0345679012345679	0.628763760946606	0
BLCA	FAT1	PF2341066	0.0631061535686146	0.0391972794350025	14	0.0345679012345679	0.399652392774852	0
BLCA	FAT1	PHA665752	0.00117752087695002	0.0684811252152355	14	0.0345679012345679	0.0930241492790516	0
BLCA	FAT1	PLX4720	0.374758442989501	0.0964375906900209	14	0.0345679012345679	0.798772881245255	0
BLCA	FAT1	RAF265	0.264602803212227	0.0722704646387522	14	0.0345679012345679	0.858018910907379	0
BLCA	FAT1	Sorafenib	0.0282344888393682	0.0748881048138676	14	0.0345679012345679	0.4132895336758	0
BLCA	FAT1	TAE684	0.304928386798903	0.0429171776466433	14	0.0345679012345679	0.947846516486846	0
BLCA	FAT1	TKI258	0.980585214600322	0.00817137316317074	14	0.0345679012345679	0.999053990176431	0
BLCA	FAT1	Topotecan	0.0159880841480062	0.251875866897991	14	0.0345679012345679	0.252611729538498	0
BLCA	FAT1	ZD6474	0.804757569109182	0.0231794109441283	14	0.0345679012345679	0.99043243857316	0
BLCA	FAT4	17-AAG	0.355837807607151	0.00180226044884568	14	0.0345679012345679	0.915628166458946	0
BLCA	FAT4	AEW541	0.763778556671683	-0.0125633857556188	14	0.0345679012345679	0.979083686736802	0
BLCA	FAT4	AZD0530	0.0027873285857832	-0.17011949795529	14	0.0345679012345679	0.096057164105849	0
BLCA	FAT4	AZD6244	0.175178311506681	-0.116699213937654	14	0.0345679012345679	0.759212596876473	0
BLCA	FAT4	Erlotinib	0.753429206781124	0.00703225547165331	14	0.0345679012345679	0.925195450814126	0
BLCA	FAT4	Irinotecan	0.145287939097231	0.21062908796322	14	0.0345679012345679	0.605836216974971	0
BLCA	FAT4	L685458	0.0234001281935672	0.0533978439666254	14	0.0345679012345679	0.573015621504893	0
BLCA	FAT4	Lapatinib	0.646763519811288	-0.0442630910546948	14	0.0345679012345679	0.942497616694609	0
BLCA	FAT4	LBW242	0.025291461206311	0.0610958045272127	14	0.0345679012345679	0.847594472494213	0
BLCA	FAT4	Nilotinib	0.201644223157954	0.0273619376252099	14	0.0345679012345679	0.790140911122363	0
BLCA	FAT4	Nutlin3	0.0260113009970516	0.0446167475629765	14	0.0345679012345679	0.632905226204865	0
BLCA	FAT4	Paclitaxel	0.0815183761444141	0.200075739185776	14	0.0345679012345679	0.726347245600154	0
BLCA	FAT4	Panobinostat	0.0168840643568845	0.160174877163832	14	0.0345679012345679	0.260183557632756	0
BLCA	FAT4	PD0325901	0.0750729322305729	-0.244580763794122	14	0.0345679012345679	0.667947869659327	0
BLCA	FAT4	PD0332991	0.0108664931714356	0.080234010587965	14	0.0345679012345679	0.445748764085354	0
BLCA	FAT4	PF2341066	0.0142153551135266	0.0502163243823452	14	0.0345679012345679	0.369452513855489	0
BLCA	FAT4	PHA665752	0.010782099006246	0.0488132830010654	14	0.0345679012345679	0.235670492111331	0
BLCA	FAT4	PLX4720	0.650675729879909	-0.0240354233111411	14	0.0345679012345679	0.846664423810956	0
BLCA	FAT4	RAF265	0.272473805753251	-0.0661024134443626	14	0.0345679012345679	0.858018910907379	0
BLCA	FAT4	Sorafenib	0.18399493140639	0.0417128199501057	14	0.0345679012345679	0.653676125885803	0
BLCA	FAT4	TAE684	0.162550071633514	0.0494243346474526	14	0.0345679012345679	0.768353786966774	0
BLCA	FAT4	TKI258	0.0626583150512721	0.109794340062172	14	0.0345679012345679	0.76088928941674	0
BLCA	FAT4	Topotecan	0.0242440444862047	0.204415420882799	14	0.0345679012345679	0.337990502542971	0
BLCA	FAT4	ZD6474	0.518331408842587	-0.0381314275959461	14	0.0345679012345679	0.937744609890787	0
BLCA	FBN3	17-AAG	0.595277020257081	0.0368739849794428	12	0.0296296296296296	0.947226971585451	0
BLCA	FBN3	AEW541	0.520561990637814	-0.0277069323702047	12	0.0296296296296296	0.974425185529834	0
BLCA	FBN3	AZD0530	0.975693739613627	0.0198960820334566	12	0.0296296296296296	0.998920383826705	0
BLCA	FBN3	AZD6244	0.308348229736424	0.0671119188584877	12	0.0296296296296296	0.862435670806708	0
BLCA	FBN3	Erlotinib	0.276781247560656	0.0897946905806168	12	0.0296296296296296	0.737046692942421	0
BLCA	FBN3	Irinotecan	0.139664871516412	0.242635256092322	12	0.0296296296296296	0.605836216974971	0
BLCA	FBN3	L685458	0.0726587840172558	0.0369799053654561	12	0.0296296296296296	0.635526232841677	0
BLCA	FBN3	Lapatinib	0.688137421186227	0.0669536963806709	12	0.0296296296296296	0.942497616694609	0
BLCA	FBN3	LBW242	0.593442564783361	0.0262644674622274	12	0.0296296296296296	0.963374382335473	0
BLCA	FBN3	Nilotinib	0.025432558039326	0.0905648830342718	12	0.0296296296296296	0.319056229783659	0
BLCA	FBN3	Nutlin3	0.191951012878186	0.0332746834850175	12	0.0296296296296296	0.870846277684918	0
BLCA	FBN3	Paclitaxel	0.626850333855095	0.0647966865086316	12	0.0296296296296296	0.853813385768147	0
BLCA	FBN3	Panobinostat	0.0272251509859924	0.179324388042837	12	0.0296296296296296	0.293289126530918	0
BLCA	FBN3	PD0325901	0.973580893440567	0.00084081603354913	12	0.0296296296296296	0.993292087022043	0
BLCA	FBN3	PD0332991	0.317238758175984	0.0302581622731173	12	0.0296296296296296	0.836585802115041	0
BLCA	FBN3	PF2341066	0.43993681041936	0.0102731728966878	12	0.0296296296296296	0.829156416745527	0
BLCA	FBN3	PHA665752	0.0057448677163625	0.0573408438254092	12	0.0296296296296296	0.235670492111331	0
BLCA	FBN3	PLX4720	0.157522107800578	0.0760626660266458	12	0.0296296296296296	0.626942132525363	0
BLCA	FBN3	RAF265	0.664886331055882	0.0242476691195546	12	0.0296296296296296	0.960516597594811	0
BLCA	FBN3	Sorafenib	0.0479539088447416	0.0558373369238461	12	0.0296296296296296	0.4132895336758	0
BLCA	FBN3	TAE684	0.160659491482378	0.0651333487739245	12	0.0296296296296296	0.768353786966774	0
BLCA	FBN3	TKI258	0.186592875277132	0.114907867003884	12	0.0296296296296296	0.785741165456013	0
BLCA	FBN3	Topotecan	0.0287367426643682	0.218328922756737	12	0.0296296296296296	0.340530400572763	0
BLCA	FBN3	ZD6474	0.188366503386335	0.0881831465399994	12	0.0296296296296296	0.934165013463113	0
BLCA	FGFR3	17-AAG	5.24931647782018e-09	0.203989175656852	47	0.116049382716049	1.24408800524338e-06	2
BLCA	FGFR3	AEW541	0.495359366867786	-0.017841437357382	47	0.116049382716049	0.974425185529834	0
BLCA	FGFR3	AZD0530	0.000179555885525597	0.132441570334222	47	0.116049382716049	0.0212773724347832	0
BLCA	FGFR3	AZD6244	0.00846388091156349	0.13024336114357	47	0.116049382716049	0.334323296006758	0
BLCA	FGFR3	Erlotinib	4.41174795603832e-09	0.180553415164672	47	0.116049382716049	1.04558426558108e-06	2
BLCA	FGFR3	Irinotecan	0.710762026044075	-0.0347331398605206	47	0.116049382716049	0.950140048032695	0
BLCA	FGFR3	L685458	0.00453962482445537	-0.0445473895656186	47	0.116049382716049	0.358630361131974	0
BLCA	FGFR3	Lapatinib	3.54456338149709e-06	0.168389442300983	47	0.116049382716049	0.00084006152141481	2
BLCA	FGFR3	LBW242	0.010844503281442	-0.0357768393488482	47	0.116049382716049	0.847594472494213	0
BLCA	FGFR3	Nilotinib	0.00132318391258615	-0.0614133187420481	47	0.116049382716049	0.210495623026522	0
BLCA	FGFR3	Nutlin3	0.000862268237104537	-0.0489202134813473	47	0.116049382716049	0.204357572193775	0
BLCA	FGFR3	Paclitaxel	0.190910273191257	0.123742152395186	47	0.116049382716049	0.799858438654812	0
BLCA	FGFR3	Panobinostat	3.16651911361607e-10	-0.239190966344622	47	0.116049382716049	7.50465029927009e-08	1
BLCA	FGFR3	PD0325901	0.000537501475243146	0.236997211436423	47	0.116049382716049	0.0424626165442085	0
BLCA	FGFR3	PD0332991	0.00256546649469202	-0.0649888212522854	47	0.116049382716049	0.428853534889346	0
BLCA	FGFR3	PF2341066	0.031014626511319	-0.0357687832292647	47	0.116049382716049	0.369452513855489	0
BLCA	FGFR3	PHA665752	0.287798975489418	-0.0148418480387693	47	0.116049382716049	0.751871184291326	0
BLCA	FGFR3	PLX4720	0.592942227175268	-0.0353862352861906	47	0.116049382716049	0.821797121874494	0
BLCA	FGFR3	RAF265	0.186743200474583	-0.044471963250867	47	0.116049382716049	0.773526145991331	0
BLCA	FGFR3	Sorafenib	0.00092390894898932	-0.0547156261359462	47	0.116049382716049	0.0729888069701563	0
BLCA	FGFR3	TAE684	6.57683055849036e-05	-0.0992471986998822	47	0.116049382716049	0.0155870884236222	0
BLCA	FGFR3	TKI258	0.000458338934913989	-0.146742227742415	47	0.116049382716049	0.108626327574615	0
BLCA	FGFR3	Topotecan	0.000259597988771382	-0.213482000993617	47	0.116049382716049	0.0615247233388175	0
BLCA	FGFR3	ZD6474	0.153010180817482	0.0442690963756034	47	0.116049382716049	0.934165013463113	0
BLCA	FLNB	17-AAG	0.417054521592047	0.0674294542815774	12	0.0296296296296296	0.915628166458946	0
BLCA	FLNB	AEW541	0.791536723832133	-0.0106397424361769	12	0.0296296296296296	0.979083686736802	0
BLCA	FLNB	AZD0530	0.410981466225296	-0.0957322165290551	12	0.0296296296296296	0.773036567423771	0
BLCA	FLNB	AZD6244	0.218225935331069	-0.111956327634021	12	0.0296296296296296	0.794686463087047	0
BLCA	FLNB	Erlotinib	0.69911767370933	-0.0142040631477625	12	0.0296296296296296	0.925195450814126	0
BLCA	FLNB	Irinotecan	0.309587629852448	0.169541468999211	12	0.0296296296296296	0.798612142016551	0
BLCA	FLNB	L685458	0.0341319301269187	0.0606200435106705	12	0.0296296296296296	0.573015621504893	0
BLCA	FLNB	Lapatinib	0.977747807866862	0.0511124795711444	12	0.0296296296296296	0.992061093100799	0
BLCA	FLNB	LBW242	0.404961234418776	0.0320428310515122	12	0.0296296296296296	0.92288838783419	0
BLCA	FLNB	Nilotinib	0.0129515726889488	0.0784866936688727	12	0.0296296296296296	0.225234803046273	0
BLCA	FLNB	Nutlin3	0.0300840534714513	0.0485869469634809	12	0.0296296296296296	0.648174606612178	0
BLCA	FLNB	Paclitaxel	0.576038686636215	0.0798712411820386	12	0.0296296296296296	0.85273318334165	0
BLCA	FLNB	Panobinostat	0.188977888084473	0.106524320358838	12	0.0296296296296296	0.545202404041371	0
BLCA	FLNB	PD0325901	0.154105405440125	-0.204332765713233	12	0.0296296296296296	0.745366961006319	0
BLCA	FLNB	PD0332991	0.0169952762857168	0.099274857768756	12	0.0296296296296296	0.547542316016291	0
BLCA	FLNB	PF2341066	0.0539489715758435	0.0520002062054609	12	0.0296296296296296	0.399652392774852	0
BLCA	FLNB	PHA665752	0.00850833868665031	0.0678625800041905	12	0.0296296296296296	0.235670492111331	0
BLCA	FLNB	PLX4720	0.171707579976549	0.0527601402135336	12	0.0296296296296296	0.63471235134324	0
BLCA	FLNB	RAF265	0.863956211941798	0.00137794359946541	12	0.0296296296296296	0.983580148392152	0
BLCA	FLNB	Sorafenib	0.0598242567253194	0.0661771560756517	12	0.0296296296296296	0.4132895336758	0
BLCA	FLNB	TAE684	0.0820982927876673	0.0804880110485284	12	0.0296296296296296	0.644852663484012	0
BLCA	FLNB	TKI258	0.362912088876889	0.1062597644388	12	0.0296296296296296	0.85312424287987	0
BLCA	FLNB	Topotecan	0.0116594116821685	0.248035056879425	12	0.0296296296296296	0.212560043744149	0
BLCA	FLNB	ZD6474	0.117355537096527	-0.109098772894467	12	0.0296296296296296	0.919789455780561	0
BLCA	FLNC	17-AAG	0.980234115185919	0.00303814095592259	12	0.0296296296296296	0.998978239565467	0
BLCA	FLNC	AEW541	0.453386156692692	0.0314916256974876	12	0.0296296296296296	0.974425185529834	0
BLCA	FLNC	AZD0530	0.367565947144685	0.0228121472175866	12	0.0296296296296296	0.750975254080089	0
BLCA	FLNC	AZD6244	0.090292879554013	0.138894314157243	12	0.0296296296296296	0.675328421417088	0
BLCA	FLNC	Erlotinib	0.12104115372042	-0.0303130085157544	12	0.0296296296296296	0.702530614750547	0
BLCA	FLNC	Irinotecan	0.109605444046902	-0.242662152760045	12	0.0296296296296296	0.604104424165483	0
BLCA	FLNC	L685458	0.219809756580382	-0.0373135002160284	12	0.0296296296296296	0.690176679556282	0
BLCA	FLNC	Lapatinib	0.583025595784686	-0.0119080821507969	12	0.0296296296296296	0.942497616694609	0
BLCA	FLNC	LBW242	0.495254500820271	0.0229280670399183	12	0.0296296296296296	0.931550132495272	0
BLCA	FLNC	Nilotinib	0.498558535831764	-0.043542863504698	12	0.0296296296296296	0.89150686976245	0
BLCA	FLNC	Nutlin3	0.70241485429411	-0.0138620695134365	12	0.0296296296296296	0.944385745459014	0
BLCA	FLNC	Paclitaxel	0.0958793452441727	-0.300047477385476	12	0.0296296296296296	0.726347245600154	0
BLCA	FLNC	Panobinostat	0.166508438738005	-0.127640926483018	12	0.0296296296296296	0.533085750760667	0
BLCA	FLNC	PD0325901	0.0497075276480813	0.234315515555114	12	0.0296296296296296	0.594849903002712	0
BLCA	FLNC	PD0332991	0.789227795958419	-0.0169513066110426	12	0.0296296296296296	0.983830685229034	0
BLCA	FLNC	PF2341066	0.959441252912885	-0.00828226305753121	12	0.0296296296296296	0.991114216024104	0
BLCA	FLNC	PHA665752	0.122297312272081	-0.0240607294258641	12	0.0296296296296296	0.557393519393908	0
BLCA	FLNC	PLX4720	0.157125507714121	-0.0841867459907073	12	0.0296296296296296	0.626942132525363	0
BLCA	FLNC	RAF265	0.572333440077288	-0.0426212537705863	12	0.0296296296296296	0.926638816481163	0
BLCA	FLNC	Sorafenib	0.262667422687614	-0.0415211093481463	12	0.0296296296296296	0.737737677746798	0
BLCA	FLNC	TAE684	0.54082816748374	0.0214724829494204	12	0.0296296296296296	0.947846516486846	0
BLCA	FLNC	TKI258	0.963598071980507	-0.0487155382334827	12	0.0296296296296296	0.992924969823392	0
BLCA	FLNC	Topotecan	0.12104115372042	-0.172078078250765	12	0.0296296296296296	0.520076750196414	0
BLCA	FLNC	ZD6474	0.436292539227468	-0.0420894147143913	12	0.0296296296296296	0.934165013463113	0
BLCA	FN1	17-AAG	0.681861525079595	-0.0145676322706447	10	0.0246913580246914	0.961911794308714	0
BLCA	FN1	AEW541	0.875960388014732	-0.00727216019549393	10	0.0246913580246914	0.9913101128187	0
BLCA	FN1	AZD0530	0.600479538301081	-0.0217249542833873	10	0.0246913580246914	0.856719653245492	0
BLCA	FN1	AZD6244	0.58234027380927	-0.0366074468188011	10	0.0246913580246914	0.966039781962592	0
BLCA	FN1	Erlotinib	0.334910486618497	-0.0233274486652599	10	0.0246913580246914	0.790667899207238	0
BLCA	FN1	Irinotecan	0.343758785017564	0.178190057808789	10	0.0246913580246914	0.826482920744193	0
BLCA	FN1	L685458	0.618869960006864	0.00679413362267178	10	0.0246913580246914	0.869501479544466	0
[truncated: 105,545 more rows]
